# Supplementary material for: Gasification reactor engineering approach to understanding the formation of biochar properties
Source: Proc Math Phys Eng Sci. 2016 Aug;472(2192):20150841. doi: 10.1098/rspa.2015.0841 (PMC5014096; doi:10.1098/rspa.2015.0841)
Supplement: Gasifier Data [file rspa20150841supp1.xlsx]

## Sheet: FM17%
						kCal/m3	MJ/m3
CO	CO2	CH4	CnHm	H2	O2	LHV	LHV	Time (min)	Ttred	Tbred	Pratio	Observations
0	0.06	0.13	1	0	20.57	12	0.0502416	1055	828	710	39	2kW on
0	0.18	0.13	1	0	20.59	12	0.0502416	1100	830	708	41	4kW on, exhaust temperature 140C
0	0.58	0.13	1	0	20.57	12	0.0502416	1105		716	42	Stop engine as auger current repeatable low. Possible bridging. Activate auger manually and feeding occurred. Engine back on at 11.17.
0	1.07	0.13	1	0	20.45	12	0.0502416	1110
0	1.19	0.14	1	0	20.38	13	0.0544284	1115
0.01	1.23	0.14	1	0	20.37	13	0.0544284	1120	846	716	43	2kW on
1.16	1.25	0.18	2	0	20.25	53	0.2219	1125	827	720	44	4kW on
3.93	1.26	0.32	3	0	17.94	149	0.623833	1130	791	720	49	Exhaust temperature 195C
6.15	1.28	0.71	6	1.13	14.53	283	1.18486	1135	820	715	47
8.26	1.29	1.11	8	3.41	11.52	443	1.85475	1140	829	713	42	Wet fuel. Every time the auger feeds the temperature drops for Ttred by ca. 20C
11.25	1.29	1.51	0	6.45	8.98	634	2.65443	1145	835	717	42
14.37	1.31	1.88	0	10.48	7.03	863	3.61321	1150	840	720	39
16.12	1.34	2.1	1	13.39	6.26	1011	4.23285	1155	830	730	40
17.57	1.36	2.3	1	16.28	4.88	1147	4.80226	1200	844	728	39
18.28	1.38	2.39	1	17.99	3.97	1220	5.1079	1205	836	726	35
18.77	1.39	2.46	0	19.23	3.34	1272	5.32561	1210	851	730	34
19.14	1.44	2.52	1	20.31	2.8	1317	5.51402	1215	842	724	36	Exhaust temperature 135C
19.35	1.5	2.58	1	20.9	2.51	1343	5.62287	1220	842	730	35	Gas analyser on
19.45	1.61	2.68	2	21.44	2.26	1371	5.7401	1225	853	730	35
19.45	1.73	2.76	1	21.78	2.14	1385	5.79872	1230	851	732	34
19.42	1.88	2.84	2	22.1	2.05	1401	5.86571	1235	849	740	34
19.2	2.16	2.91	2	22.43	1.96	1408	5.89501	1240	847	740	33
18.95	2.45	2.94	2	22.63	1.91	1408	5.89501	1245	842	749	34
18.6	2.9	2.94	2	22.79	1.86	1403	5.87408	1250	824	738	33
18.32	3.31	2.93	3	22.81	1.83	1394	5.8364	1255	852	735	35
18.04	3.8	2.9	3	22.77	1.8	1382	5.78616	1300	852	741	34
17.76	4.57	2.87	4	22.67	1.77	1370	5.73592	1305	870	745	33	Exhaust temperature 250. Outside of port prior to cyclone = 110C
17.57	5.28	2.86	4	22.53	1.74	1361	5.69823	1310	866	753	34
17.4	6.25	2.83	4	22.29	1.71	1347	5.63962	1315	860	751	33
17.28	7.06	2.8	3	22.06	1.69	1333	5.581	1320	827	742	32
17.21	7.91	2.77	3	21.78	1.67	1321	5.53076	1325	858	741	30
17.21	8.95	2.73	3	21.43	1.64	1309	5.48052	1330	865	742	34
17.25	9.71	2.7	4	21.16	1.61	1302	5.45121	1335	864	742	39
17.26	10.57	2.68	3	20.86	1.58	1290	5.40097	1340	848	740	31
17.25	11.17	2.66	3	20.67	1.57	1284	5.37585	1345	872	739	36
17.2	11.67	2.63	3	20.5	1.56	1276	5.34236	1350	870	736	34
17.18	12.21	2.57	3	20.3	1.55	1264	5.29212	1355	874	732	36
17.18	12.59	2.54	3	20.15	1.54	1258	5.26699	1400	863	730	35
17.2	12.96	2.54	3	19.99	1.53	1254	5.25025	1405	870	727	36
17.24	13.21	2.55	4	19.9	1.53	1256	5.25862	1410	860	723	33
17.27	13.41	2.56	4	19.85	1.52	1257	5.26281	1415	861	722	36	Analyser stopped
17.29	13.63	2.59	2	19.81	1.51	1256	5.25862	1420	885	722	36			855.833	737.5
17.29	13.78	2.59	2	19.81	1.5	1256	5.25862	1425	876	719	37			13.2065	7.41709
17.35	13.94	2.56	4	19.82	1.48	1258	5.26699	1430	871	720	34
17.41	14.06	2.54	4	19.81	1.48	1258	5.26699	1435	885	721	36
17.41	14.16	2.53	3	19.8	1.47	1256	5.25862	1440	869	722	35
17.45	14.25	2.51	3	19.77	1.46	1254	5.25025	1445	872	720	38
17.54	14.29	2.5	3	19.76	1.45	1256	5.25862	1450	865	723	36
17.53	14.34	2.47	2	19.79	1.44	1252	5.24187	1455	891	724	35
17.52	14.38	2.44	2	19.8	1.44	1250	5.2335	1500	877	728	35
17.57	14.42	2.43	2	19.85	1.43	1252	5.24187	1505	896	728	38
17.56	14.47	2.43	2	19.91	1.42	1252	5.24187	1510	883	730	35
17.51	14.54	2.43	2	19.97	1.42	1253	5.24606	1515	890	726	39
17.46	14.56	2.43	2	20.05	1.41	1253	5.24606	1520	883	730	37
17.43	14.57	2.45	2	20.1	1.41	1256	5.25862	1525	890	732	37
17.36	14.6	2.46	2	20.15	1.4	1256	5.25862	1530	880	730	37
17.33	14.63	2.44	2	20.22	1.39	1255	5.25443	1535	894	726	38
17.36	14.66	2.4	3	20.24	1.39	1253	5.24606	1540	883	727	38
17.44	14.72	2.38	3	20.23	1.4	1255	5.25443	1545	870	727	36
17.52	14.77	2.36	2	20.18	1.39	1252	5.24187	1550	892	729	35
17.59	14.79	2.35	2	20.11	1.39	1252	5.24187	1555	885	734	33
17.59	14.82	2.33	2	20.03	1.38	1247	5.22094	1600	883	734	38	Commence exhuast Nox sampling
17.62	14.84	2.3	1	19.94	1.38	1242	5.20001	1605	883	738	38
17.79	14.85	2.26	2	19.8	1.37	1242	5.20001	1610	877	733	38
17.92	14.84	2.23	3	19.66	1.37	1241	5.19582	1615	855	734	33
18.01	14.83	2.18	2	19.52	1.37	1235	5.1707	1620	864	734	38
18.18	14.81	2.12	3	19.37	1.37	1231	5.15395	1625	870	739	49
18.29	14.8	2.09	3	19.29	1.37	1230	5.14976	1630	878	744	38
18.28	14.76	2.09	2	19.29	1.36	1229	5.14558	1635	873	740	37
18.18	14.72	2.1	2	19.36	1.36	1229	5.14558	1640	870	740	34
18.08	14.7	2.13	2	19.46	1.35	1231	5.15395	1645	873	740	37
17.91	14.69	2.2	2	19.61	1.35	1236	5.17488		791	713	30	Min
17.75	14.67	2.25	2	19.74	1.35	1239	5.18745		896	753	49	Max
17.64	14.7	2.26	3	19.86	1.34	1240	5.19163		21.2378	9.12499	3.73367	St Dev
17.59	14.71	2.28	2	19.93	1.34	1241	5.19582		862.03	731.106	36.5758	Ave
17.57	14.73	2.3	2	20	1.34	1245	5.21257
17.54	14.77	2.32	2	20.06	1.33	1247	5.22094
17.5	14.8	2.34	2	20.1	1.33	1248	5.22513
17.49	14.88	2.39	3	20.15	1.33	1255	5.25443
17.5	14.9	2.45	2	20.19	1.33	1261	5.27955
17.48	14.92	2.53	2	20.25	1.32	1268	5.30886
17.42	14.99	2.6	2	20.35	1.32	1275	5.33817
17.28	15.1	2.65	3	20.44	1.32	1278	5.35073
17.01	15.21	2.72	3	20.51	1.32	1278	5.35073
16.76	15.28	2.78	3	20.5	1.32	1275	5.33817
16.53	15.34	2.84	4	20.48	1.32	1274	5.33398
16.29	15.43	2.89	3	20.43	1.33	1268	5.30886
16.16	15.51	2.91	4	20.38	1.32	1266	5.30049
16.02	15.67	2.96	4	20.29	1.32	1264	5.29212
15.98	15.77	2.98	4	20.22	1.32	1263	5.28793
15.91	15.85	3.01	5	20.14	1.32	1263	5.28793
15.71	15.94	3.01	5	20.06	1.32	1255	5.25443
15.6	16	2.97	4	19.99	1.32	1244	5.20838
15.55	16.11	2.92	4	19.91	1.31	1237	5.17907
15.61	16.2	2.89	4	19.84	1.31	1235	5.1707
15.68	16.28	2.85	5	19.75	1.31	1232	5.15814
15.79	16.35	2.8	4	19.62	1.32	1227	5.1372
15.97	16.36	2.76	4	19.5	1.32	1225	5.12883
16.23	16.4	2.72	5	19.4	1.32	1228	5.14139
16.41	16.43	2.7	4	19.3	1.31	1229	5.14558
16.59	16.42	2.68	4	19.23	1.31	1230	5.14976
16.79	16.35	2.67	3	19.14	1.31	1232	5.15814
16.91	16.29	2.65	3	19.12	1.3	1233	5.16232
17.12	16.23	2.62	3	19.11	1.3	1236	5.17488
17.34	16.15	2.59	3	19.11	1.3	1241	5.19582
17.49	16.08	2.59	3	19.13	1.3	1245	5.21257
17.65	15.98	2.58	3	19.17	1.29	1250	5.2335
17.76	15.88	2.55	4	19.23	1.29	1254	5.25025
17.89	15.81	2.55	4	19.27	1.29	1259	5.27118
17.95	15.77	2.56	4	19.3	1.29	1263	5.28793
17.93	15.69	2.55	3	19.34	1.3	1261	5.27955
17.84	15.58	2.52	3	19.38	1.31	1257	5.26281
17.87	15.52	2.49	3	19.42	1.31	1256	5.25862
17.87	15.47	2.45	2	19.47	1.31	1253	5.24606
17.78	15.38	2.41	3	19.5	1.31	1248	5.22513
17.66	15.32	2.37	2	19.52	1.31	1240	5.19163
17.52	15.33	2.34	2	19.59	1.31	1235	5.1707
17.42	15.3	2.32	2	19.64	1.31	1232	5.15814
17.35	15.26	2.31	2	19.68	1.31	1230	5.14976
17.28	15.3	2.33	2	19.74	1.32	1231	5.15395
17.25	15.3	2.33	2	19.77	1.32	1231	5.15395
17.29	15.27	2.32	2	19.81	1.32	1233	5.16232
17.34	15.28	2.31	2	19.83	1.32	1234	5.16651
17.34	15.28	2.31	2	19.85	1.31	1235	5.1707
17.31	15.29	2.32	2	19.84	1.31	1235	5.1707
17.32	15.32	2.31	2	19.8	1.3	1233	5.16232
17.43	15.34	2.3	2	19.73	1.29	1234	5.16651
17.59	15.35	2.3	2	19.67	1.29	1236	5.17488
17.7	15.38	2.31	2	19.6	1.29	1239	5.18745
17.73	15.42	2.32	2	19.53	1.3	1240	5.19163
17.82	15.43	2.33	2	19.47	1.3	1240	5.19163
17.94	15.39	2.33	2	19.41	1.3	1243	5.20419
17.99	15.36	2.32	2	19.37	1.3	1242	5.20001
18.06	15.33	2.32	2	19.36	1.3	1245	5.21257
18.12	15.31	2.31	2	19.35	1.3	1245	5.21257
18.12	15.29	2.28	2	19.33	1.3	1241	5.19582
18.07	15.26	2.27	3	19.3	1.3	1240	5.19163
18.07	15.25	2.27	3	19.28	1.31	1239	5.18745
18.08	15.22	2.28	2	19.27	1.31	1239	5.18745
18.03	15.18	2.3	2	19.28	1.31	1240	5.19163
18	15.16	2.33	2	19.33	1.31	1242	5.20001
17.95	15.15	2.37	2	19.41	1.31	1247	5.22094
17.82	15.12	2.4	3	19.47	1.32	1247	5.22094
17.62	15.12	2.46	2	19.52	1.32	1247	5.22094
17.4	15.13	2.53	2	19.55	1.32	1248	5.22513
17.14	15.16	2.58	2	19.56	1.33	1244	5.20838
16.89	15.17	2.63	2	19.56	1.32	1240	5.19163
16.74	15.21	2.64	2	19.58	1.32	1238	5.18326
16.59	15.29	2.64	3	19.6	1.31	1234	5.16651
16.51	15.36	2.64	3	19.61	1.31	1233	5.16232
16.46	15.41	2.65	3	19.6	1.32	1231	5.15395
16.44	15.47	2.64	3	19.57	1.33	1230	5.14976
16.4	15.53	2.62	3	19.52	1.33	1224	5.12464
16.37	15.65	2.58	3	19.48	1.33	1220	5.1079
16.44	15.72	2.54	4	19.45	1.32	1220	5.1079
16.52	15.78	2.5	3	19.4	1.32	1215	5.08696
16.64	15.82	2.46	3	19.36	1.31	1215	5.08696
16.73	15.81	2.44	3	19.33	1.31	1214	5.08278
16.86	15.84	2.41	3	19.31	1.31	1215	5.08696
16.95	15.88	2.4	3	19.31	1.32	1217	5.09534
17.03	15.89	2.4	3	19.29	1.32	1218	5.09952
17.09	15.9	2.39	3	19.29	1.32	1220	5.1079
17.12	15.9	2.39	2	19.29	1.33	1220	5.1079
17.15	15.87	2.39	2	19.3	1.32	1222	5.11627
17.18	15.85	2.37	2	19.3	1.32	1221	5.11208
17.24	15.84	2.38	3	19.32	1.32	1225	5.12883
17.26	15.79	2.4	3	19.37	1.32	1227	5.1372
17.19	15.76	2.43	2	19.4	1.32	1228	5.14139
17.17	15.76	2.48	2	19.5	1.31	1235	5.1707
17.21	15.71	2.51	2	19.57	1.31	1241	5.19582
17.24	15.66	2.53	3	19.64	1.31	1246	5.21675
17.24	15.65	2.54	3	19.73	1.31	1249	5.22931
17.24	15.68	2.55	3	19.79	1.31	1251	5.23769
17.32	15.73	2.55	3	19.84	1.31	1255	5.25443
17.44	15.74	2.56	3	19.86	1.31	1260	5.27537
17.56	15.72	2.56	3	19.86	1.31	1263	5.28793
17.66	15.7	2.54	2	19.84	1.31	1263	5.28793
17.69	15.69	2.51	2	19.8	1.31	1261	5.27955
17.75	15.67	2.47	2	19.75	1.31	1257	5.26281
17.81	15.63	2.43	2	19.68	1.31	1254	5.25025
17.91	15.58	2.41	3	19.62	1.31	1255	5.25443
18.02	15.6	2.39	3	19.57	1.31	1256	5.25862
18.1	15.56	2.38	3	19.57	1.31	1258	5.26699
18.2	15.47	2.38	3	19.6	1.31	1261	5.27955
18.24	15.4	2.39	2	19.63	1.31	1263	5.28793
18.26	15.34	2.42	1	19.66	1.31	1265	5.2963
18.21	15.31	2.45	2	19.7	1.31	1269	5.31305
18.18	15.3	2.49	2	19.73	1.31	1272	5.32561
18.15	15.27	2.5	2	19.74	1.32	1272	5.32561
18.14	15.23	2.5	2	19.76	1.31	1273	5.3298
18.15	15.2	2.5	2	19.75	1.31	1272	5.32561
18.12	15.2	2.48	2	19.76	1.31	1270	5.31724
18.1	15.19	2.46	2	19.74	1.32	1268	5.30886
18.1	15.15	2.43	2	19.69	1.33	1264	5.29212
18.11	15.12	2.42	2	19.64	1.33	1261	5.27955
18.09	15.13	2.41	3	19.59	1.33	1259	5.27118
18.12	15.15	2.39	3	19.5	1.33	1257	5.26281
18.18	15.13	2.37	3	19.41	1.33	1255	5.25443
18.17	15.11	2.35	3	19.3	1.33	1250	5.2335
18.2	15.12	2.36	3	19.23	1.34	1250	5.2335
18.18	15.14	2.4	3	19.22	1.34	1252	5.24187
18.09	15.15	2.47	2	19.28	1.33	1255	5.25443
18.07	15.16	2.53	3	19.39	1.32	1265	5.2963
18.03	15.17	2.61	2	19.53	1.31	1273	5.3298
17.94	15.18	2.64	3	19.62	1.31	1276	5.34236
17.85	15.16	2.65	3	19.67	1.32	1275	5.33817
17.79	15.15	2.65	3	19.66	1.33	1273	5.3298
17.85	15.17	2.64	3	19.61	1.33	1273	5.3298
18.01	15.21	2.67	4	19.51	1.32	1280	5.3591
18.12	15.22	2.7	4	19.43	1.31	1283	5.37166
18.1	15.22	2.71	3	19.37	1.31	1280	5.3591
18.01	15.27	2.72	4	19.31	1.31	1279	5.35492
17.96	15.3	2.72	4	19.29	1.31	1277	5.34654
17.92	15.27	2.71	4	19.22	1.32	1273	5.3298
17.91	15.26	2.7	4	19.17	1.33	1270	5.31724
17.87	15.26	2.68	3	19.11	1.33	1264	5.29212
17.74	15.25	2.65	3	19.08	1.33	1257	5.26281
17.66	15.27	2.63	3	19.05	1.33	1251	5.23769
17.58	15.28	2.64	3	19.05	1.34	1250	5.2335
17.53	15.27	2.64	3	19.07	1.33	1250	5.2335
17.46	15.25	2.64	3	19.1	1.34	1248	5.22513
17.4	15.28	2.68	3	19.13	1.35	1250	5.2335
17.43	15.31	2.72	3	19.18	1.34	1257	5.26281
17.43	15.34	2.75	3	19.24	1.34	1260	5.27537
17.39	15.37	2.77	3	19.29	1.34	1261	5.27955
17.37	15.38	2.81	3	19.34	1.34	1267	5.30468
17.4	15.39	2.83	3	19.36	1.35	1269	5.31305
17.44	15.42	2.82	3	19.36	1.34	1269	5.31305
17.53	15.46	2.81	3	19.33	1.33	1271	5.32142
17.64	15.48	2.79	3	19.28	1.33	1271	5.32142
17.7	15.51	2.75	2	19.21	1.33	1266	5.30049
17.87	15.61	2.7	3	19.1	1.34	1266	5.30049
18.06	15.62	2.66	3	19.03	1.33	1267	5.30468
18.24	15.51	2.63	3	18.98	1.33	1267	5.30468
18.36	15.46	2.63	3	18.99	1.33	1272	5.32561
18.43	15.43	2.63	3	19.04	1.33	1275	5.33817
18.5	15.4	2.6	3	19.14	1.33	1278	5.35073
18.56	15.38	2.58	2	19.19	1.34	1278	5.35073
18.56	15.34	2.5	3	19.23	1.35	1273	5.3298
18.54	15.28	2.45	3	19.26	1.36	1269	5.31305
18.58	15.2	2.41	4	19.28	1.36	1268	5.30886
18.62	15.17	2.4	3	19.31	1.36	1267	5.30468
18.64	15.15	2.41	3	19.35	1.37	1270	5.31724
18.6	15.08	2.42	2	19.39	1.38	1270	5.31724
18.51	15.04	2.42	2	19.41	1.38	1268	5.30886
18.48	15.01	2.43	2	19.42	1.38	1268	5.30886
18.52	14.94	2.45	2	19.43	1.37	1271	5.32142
18.53	14.88	2.46	2	19.42	1.37	1273	5.3298
18.45	14.83	2.5	2	19.35	1.35	1271	5.32142
18.4	14.82	2.5	3	19.28	1.34	1269	5.31305
18.44	14.81	2.48	3	19.2	1.34	1266	5.30049
18.57	14.81	2.45	2	19.06	1.34	1263	5.28793
18.7	14.8	2.42	2	18.97	1.33	1262	5.28374
18.84	14.78	2.39	3	18.87	1.33	1263	5.28793
18.92	14.73	2.36	3	18.85	1.33	1262	5.28374
18.96	14.68	2.35	2	18.87	1.33	1262	5.28374
18.99	14.65	2.35	2	18.95	1.33	1265	5.2963
18.92	14.64	2.34	2	19.02	1.33	1263	5.28793
18.79	14.58	2.3	2	19.08	1.34	1258	5.26699
18.78	14.55	2.29	2	19.12	1.34	1257	5.26281
18.76	14.54	2.3	2	19.15	1.34	1259	5.27118
18.66	14.51	2.34	2	19.19	1.34	1260	5.27537
18.57	14.48	2.39	2	19.23	1.34	1263	5.28793
18.54	14.45	2.42	1	19.29	1.34	1263	5.28793
18.51	14.41	2.44	1	19.35	1.34	1266	5.30049
18.43	14.4	2.46	2	19.41	1.34	1270	5.31724
18.29	14.44	2.48	2	19.48	1.34	1267	5.30468
18.2	14.46	2.49	2	19.53	1.34	1268	5.30886
18.07	14.5	2.47	2	19.59	1.34	1263	5.28793
17.95	14.54	2.44	2	19.62	1.34	1258	5.26699
17.91	14.55	2.41	3	19.65	1.35	1256	5.25862
17.82	14.53	2.4	3	19.65	1.35	1252	5.24187
17.74	14.58	2.39	3	19.65	1.34	1250	5.2335
17.61	14.66	2.38	3	19.63	1.34	1244	5.20838
17.57	14.72	2.37	3	19.61	1.34	1242	5.20001
17.52	14.76	2.36	3	19.56	1.35	1237	5.17907
17.37	14.77	2.35	3	19.48	1.37	1230	5.14976
17.37	14.79	2.36	3	19.4	1.38	1229	5.14558
17.45	14.83	2.39	3	19.34	1.39	1233	5.16232
17.42	14.86	2.39	3	19.29	1.39	1230	5.14976
17.46	14.87	2.39	3	19.24	1.38	1230	5.14976
17.57	14.91	2.41	3	19.2	1.37	1234	5.16651
17.58	14.96	2.44	2	19.18	1.37	1236	5.17488
17.66	14.99	2.49	3	19.18	1.37	1243	5.20419
17.69	14.99	2.54	3	19.22	1.36	1249	5.22931
17.69	15.01	2.58	2	19.27	1.36	1253	5.24606
17.7	15.01	2.6	2	19.35	1.36	1258	5.26699
17.69	15	2.6	3	19.38	1.35	1259	5.27118
17.66	15.03	2.59	2	19.41	1.35	1257	5.26281
17.68	15.09	2.56	3	19.44	1.35	1256	5.25862
17.76	15.11	2.54	3	19.45	1.35	1257	5.26281
17.82	15.09	2.52	3	19.43	1.36	1257	5.26281
17.85	15.09	2.49	3	19.43	1.36	1255	5.25443
17.91	15.09	2.48	3	19.43	1.37	1256	5.25862
17.92	15.08	2.47	3	19.43	1.38	1255	5.25443
17.87	15.12	2.47	3	19.44	1.37	1254	5.25025
17.75	15.17	2.48	2	19.49	1.36	1252	5.24187
17.64	15.17	2.48	2	19.52	1.36	1249	5.22931
17.57	15.13	2.47	2	19.57	1.37	1248	5.22513
17.46	15.13	2.46	2	19.61	1.38	1245	5.21257
17.39	15.19	2.45	2	19.65	1.37	1243	5.20419
17.4	15.22	2.45	2	19.71	1.36	1245	5.21257
17.49	15.26	2.45	2	19.75	1.35	1248	5.22513
17.54	15.29	2.45	2	19.81	1.36	1252	5.24187
17.56	15.3	2.45	2	19.84	1.36	1253	5.24606
17.6	15.35	2.44	3	19.86	1.35	1255	5.25443
17.68	15.4	2.42	2	19.89	1.35	1255	5.25443
17.71	15.39	2.41	3	19.91	1.35	1256	5.25862
17.75	15.37	2.39	3	19.91	1.36	1256	5.25862
17.76	15.38	2.38	3	19.94	1.37	1256	5.25862
17.74	15.39	2.37	3	19.95	1.38	1255	5.25443
17.68	15.41	2.37	2	19.96	1.39	1253	5.24606
17.62	15.4	2.36	2	19.97	1.39	1250	5.2335
17.58	15.36	2.33	2	19.98	1.39	1246	5.21675
17.59	15.37	2.32	2	19.97	1.39	1246	5.21675
17.57	15.38	2.31	2	19.96	1.39	1245	5.21257
17.54	15.36	2.28	1	19.9	1.38	1237	5.17907
17.61	15.33	2.26	2	19.85	1.38	1238	5.18326
17.59	15.31	2.26	2	19.77	1.38	1235	5.1707
17.57	15.33	2.25	2	19.69	1.39	1233	5.16232
17.62	15.34	2.25	3	19.61	1.4	1233	5.16232
17.74	15.31	2.26	3	19.54	1.41	1235	5.1707
17.69	15.29	2.28	2	19.52	1.42	1233	5.16232
17.58	15.27	2.32	2	19.58	1.41	1236	5.17488
17.46	15.26	2.35	2	19.65	1.39	1236	5.17488
17.33	15.26	2.37	2	19.72	1.39	1236	5.17488
17.07	15.23	2.41	3	19.79	1.4	1234	5.16651
16.86	15.22	2.46	2	19.8	1.4	1232	5.15814
16.65	15.27	2.52	3	19.81	1.4	1232	5.15814
16.51	15.3	2.55	3	19.83	1.41	1230	5.14976
16.39	15.33	2.56	3	19.83	1.4	1227	5.1372
16.33	15.37	2.58	3	19.8	1.4	1227	5.1372
16.36	15.4	2.59	3	19.78	1.41	1228	5.14139
16.39	15.45	2.6	3	19.71	1.42	1228	5.14139
16.5	15.51	2.62	3	19.66	1.41	1231	5.15395
16.71	15.58	2.6	3	19.62	1.4	1236	5.17488
16.9	15.64	2.59	2	19.55	1.4	1238	5.18326
17.03	15.7	2.56	3	19.51	1.39	1238	5.18326
17.18	15.74	2.52	4	19.44	1.38	1240	5.19163
17.26	15.72	2.51	3	19.41	1.38	1239	5.18745
17.37	15.7	2.52	3	19.4	1.38	1243	5.20419
17.48	15.69	2.52	3	19.4	1.37	1246	5.21675
17.44	15.66	2.51	3	19.42	1.37	1245	5.21257
17.45	15.62	2.48	3	19.46	1.37	1243	5.20419
17.57	15.63	2.45	2	19.47	1.37	1244	5.20838
17.73	15.63	2.43	2	19.49	1.37	1248	5.22513
17.86	15.58	2.4	2	19.49	1.37	1249	5.22931
17.83	15.54	2.37	2	19.49	1.37	1246	5.21675
17.83	15.49	2.34	2	19.5	1.38	1243	5.20419
17.86	15.48	2.31	2	19.5	1.39	1242	5.20001
17.87	15.47	2.26	3	19.51	1.4	1238	5.18326
17.9	15.4	2.2	2	19.48	1.4	1232	5.15814
17.93	15.34	2.17	2	19.47	1.4	1231	5.15395
17.96	15.29	2.16	2	19.47	1.4	1231	5.15395
17.94	15.29	2.16	2	19.47	1.4	1230	5.14976
17.9	15.27	2.18	2	19.48	1.39	1231	5.15395
17.87	15.23	2.22	2	19.52	1.38	1234	5.16651
17.87	15.22	2.26	2	19.58	1.38	1239	5.18745
17.83	15.2	2.29	1	19.66	1.39	1241	5.19582
17.81	15.21	2.32	2	19.74	1.39	1247	5.22094
17.74	15.22	2.35	2	19.8	1.38	1249	5.22931
17.7	15.19	2.37	2	19.84	1.37	1251	5.23769
17.76	15.17	2.39	2	19.87	1.36	1254	5.25025
17.87	15.19	2.44	1	19.89	1.36	1261	5.27955
17.95	15.19	2.46	1	19.9	1.37	1265	5.2963
18.09	15.16	2.47	2	19.92	1.37	1272	5.32561
18.2	15.17	2.47	2	19.94	1.37	1276	5.34236
18.21	15.2	2.47	2	19.96	1.36	1277	5.34654
18.28	15.23	2.48	2	19.99	1.36	1280	5.3591
18.27	15.22	2.48	2	19.99	1.36	1280	5.3591
18.23	15.2	2.46	2	19.96	1.37	1278	5.35073
18.27	15.18	2.41	2	19.94	1.38	1273	5.3298
18.29	15.16	2.36	2	19.9	1.39	1268	5.30886
18.27	15.13	2.28	1	19.87	1.4	1258	5.26699
18.2	15.07	2.2	2	19.85	1.4	1251	5.23769
18.19	15.04	2.13	2	19.83	1.39	1243	5.20419
18.14	15.04	2.07	2	19.81	1.38	1237	5.17907
18.12	15.01	2.04	2	19.8	1.38	1233	5.16232
18.18	15	2.02	1	19.75	1.38	1230	5.14976
18.23	14.97	2.01	1	19.7	1.38	1230	5.14976
18.26	14.91	2.01	1	19.63	1.39	1229	5.14558
18.26	14.89	2.06	1	19.58	1.4	1232	5.15814
18.15	14.9	2.16	1	19.62	1.4	1238	5.18326
17.9	14.85	2.32	1	19.79	1.4	1249	5.22931
17.7	14.82	2.45	1	20.01	1.41	1260	5.27537
17.51	14.85	2.59	1	20.25	1.41	1272	5.32561
17.15	14.93	2.73	2	20.54	1.41	1283	5.37166
16.79	15	2.83	3	20.71	1.41	1285	5.38004
16.34	15.08	2.96	3	20.82	1.41	1286	5.38422
15.94	15.18	3.03	3	20.81	1.42	1280	5.3591
15.61	15.3	3.09	4	20.75	1.42	1276	5.34236
15.35	15.43	3.12	4	20.56	1.42	1265	5.2963
15.13	15.62	3.13	4	20.42	1.42	1256	5.25862
14.98	15.86	3.11	4	20.21	1.42	1244	5.20838
14.96	15.98	3.08	4	20.06	1.42	1237	5.17907
14.92	16.13	3.03	4	19.92	1.43	1228	5.14139
14.92	16.33	2.99	5	19.71	1.44	1220	5.1079
14.96	16.46	2.96	5	19.57	1.44	1215	5.08696
15.06	16.62	2.94	5	19.44	1.44	1213	5.07859
15.12	16.72	2.91	4	19.35	1.43	1209	5.06184
15.14	16.78	2.88	4	19.3	1.43	1206	5.04928
15.19	16.83	2.86	5	19.27	1.43	1206	5.04928
15.37	16.92	2.84	5	19.26	1.43	1209	5.06184
15.54	16.98	2.81	5	19.28	1.42	1212	5.0744
15.58	16.94	2.78	5	19.28	1.42	1211	5.07021
15.64	16.91	2.78	5	19.27	1.42	1213	5.07859
15.73	16.88	2.76	4	19.25	1.42	1211	5.07021
15.85	16.87	2.73	4	19.21	1.43	1212	5.0744
15.95	16.86	2.71	5	19.17	1.43	1213	5.07859
16.03	16.8	2.71	5	19.13	1.42	1214	5.08278
16.16	16.75	2.7	4	19.11	1.41	1216	5.09115
16.29	16.74	2.67	4	19.11	1.41	1218	5.09952
16.34	16.73	2.64	4	19.13	1.41	1217	5.09534
16.43	16.65	2.6	3	19.13	1.41	1214	5.08278
16.48	16.54	2.57	3	19.15	1.41	1214	5.08278
16.51	16.48	2.55	4	19.16	1.41	1215	5.08696
16.51	16.44	2.53	4	19.18	1.41	1215	5.08696
16.5	16.39	2.54	4	19.21	1.42	1214	5.08278
16.53	16.34	2.53	4	19.23	1.41	1216	5.09115
16.57	16.31	2.52	4	19.25	1.41	1217	5.09534
16.6	16.27	2.52	4	19.26	1.4	1218	5.09952
16.5	16.22	2.5	4	19.24	1.4	1212	5.0744
16.45	16.2	2.49	3	19.23	1.4	1208	5.05765
16.54	16.19	2.47	3	19.17	1.41	1207	5.05347
16.66	16.16	2.45	3	19.13	1.42	1208	5.05765
16.76	16.13	2.42	3	19.1	1.41	1208	5.05765
16.95	16.09	2.38	3	19.05	1.41	1209	5.06184
17.12	16.06	2.33	3	19.01	1.41	1208	5.05765
17.24	16	2.29	3	18.96	1.41	1208	5.05765
17.33	15.95	2.27	3	18.95	1.42	1209	5.06184
17.49	15.91	2.25	3	18.95	1.41	1212	5.0744
17.61	15.84	2.23	3	18.99	1.41	1215	5.08696
17.67	15.78	2.21	3	19.03	1.41	1216	5.09115
17.81	15.69	2.2	3	19.05	1.43	1219	5.10371
17.9	15.6	2.19	3	19.03	1.43	1221	5.11208
17.95	15.57	2.2	3	19.01	1.42	1222	5.11627
18.08	15.52	2.23	3	19	1.4	1229	5.14558
18.18	15.44	2.25	3	18.99	1.39	1234	5.16651
18.19	15.4	2.3	2	19.02	1.39	1237	5.17907
18.18	15.36	2.34	2	19.06	1.39	1241	5.19582
18.18	15.29	2.37	2	19.12	1.4	1246	5.21675
18.16	15.2	2.44	1	19.2	1.4	1252	5.24187
18.12	15.16	2.5	2	19.28	1.4	1259	5.27118
18	15.1	2.55	2	19.4	1.39	1263	5.28793
17.82	15.07	2.59	2	19.48	1.39	1263	5.28793
17.62	15.08	2.65	2	19.56	1.39	1264	5.29212
17.37	15.07	2.73	2	19.63	1.39	1266	5.30049
17.25	15.06	2.77	2	19.66	1.39	1266	5.30049
17.16	15.11	2.79	3	19.67	1.4	1266	5.30049
17.04	15.17	2.8	3	19.64	1.4	1263	5.28793
16.96	15.21	2.8	4	19.59	1.4	1261	5.27955
16.84	15.24	2.8	3	19.46	1.4	1253	5.24606
16.69	15.28	2.77	3	19.34	1.41	1242	5.20001
16.71	15.35	2.7	3	19.19	1.42	1233	5.16232
16.87	15.4	2.66	3	19.07	1.42	1232	5.15814
17.02	15.45	2.64	3	18.98	1.42	1231	5.15395
17.2	15.5	2.62	3	18.88	1.42	1233	5.16232
17.33	15.54	2.62	3	18.84	1.42	1236	5.17488
17.45	15.52	2.65	3	18.82	1.42	1241	5.19582
17.54	15.48	2.67	3	18.81	1.43	1246	5.21675
17.61	15.49	2.68	3	18.82	1.44	1248	5.22513
17.71	15.5	2.68	3	18.86	1.43	1252	5.24187
17.81	15.46	2.67	2	18.88	1.42	1255	5.25443
17.85	15.37	2.67	2	18.9	1.41	1256	5.25862
17.87	15.34	2.66	2	18.94	1.41	1257	5.26281
17.95	15.32	2.67	3	18.99	1.41	1263	5.28793
18.09	15.33	2.68	3	19.08	1.4	1269	5.31305
18.12	15.29	2.69	3	19.17	1.4	1273	5.3298
18.14	15.24	2.68	3	19.28	1.41	1276	5.34236
18.1	15.24	2.68	2	19.36	1.41	1276	5.34236
18.11	15.25	2.68	2	19.44	1.4	1278	5.35073
18.16	15.27	2.67	2	19.55	1.39	1283	5.37166
18.14	15.27	2.65	2	19.61	1.39	1282	5.36748
18.12	15.21	2.61	2	19.62	1.4	1277	5.34654
18.12	15.19	2.56	3	19.58	1.4	1273	5.3298
18.12	15.22	2.54	2	19.52	1.41	1268	5.30886
18.18	15.23	2.5	2	19.44	1.41	1265	5.2963
18.24	15.23	2.48	2	19.39	1.41	1264	5.29212
18.32	15.24	2.45	1	19.36	1.41	1261	5.27955
18.31	15.2	2.42	1	19.36	1.42	1258	5.26699
18.26	15.13	2.4	2	19.4	1.41	1258	5.26699
18.12	15.13	2.4	2	19.5	1.41	1256	5.25862
17.96	15.16	2.4	3	19.61	1.4	1256	5.25862
17.79	15.18	2.41	3	19.76	1.39	1255	5.25443
17.69	15.18	2.42	2	19.86	1.39	1254	5.25025
17.58	15.19	2.41	2	19.94	1.4	1252	5.24187
17.44	15.18	2.4	2	20	1.41	1249	5.22931
17.35	15.15	2.4	3	20.01	1.41	1247	5.22094
17.36	15.16	2.41	3	20.01	1.39	1248	5.22513
17.39	15.23	2.42	2	20.01	1.38	1249	5.22931
17.4	15.29	2.43	2	19.98	1.38	1250	5.2335
17.57	15.29	2.46	2	19.93	1.37	1257	5.26281
17.71	15.3	2.46	2	19.89	1.36	1260	5.27537
17.87	15.36	2.44	2	19.83	1.35	1261	5.27955
17.95	15.41	2.43	2	19.79	1.35	1261	5.27955
18	15.45	2.42	2	19.75	1.36	1261	5.27955
18.12	15.45	2.4	2	19.69	1.37	1261	5.27955
18.2	15.46	2.38	2	19.68	1.37	1262	5.28374
18.34	15.45	2.38	2	19.66	1.36	1266	5.30049
18.45	15.44	2.37	2	19.67	1.36	1268	5.30886
18.51	15.45	2.36	2	19.69	1.35	1270	5.31724
18.49	15.4	2.35	2	19.69	1.34	1269	5.31305
18.39	15.37	2.39	2	19.68	1.35	1269	5.31305
18.33	15.35	2.48	2	19.74	1.36	1276	5.34236
18.29	15.29	2.58	1	19.81	1.38	1283	5.37166
18.2	15.27	2.68	2	19.92	1.38	1294	5.41772
18.04	15.28	2.8	2	20.08	1.36	1304	5.45959
17.87	15.26	2.9	2	20.18	1.35	1309	5.48052
17.59	15.21	3.01	3	20.25	1.36	1313	5.49727
17.36	15.21	3.07	2	20.25	1.37	1310	5.48471
17.15	15.26	3.11	3	20.18	1.39	1306	5.46796
16.96	15.29	3.13	4	20.08	1.39	1302	5.45121
16.87	15.34	3.14	4	19.95	1.38	1297	5.43028
16.83	15.43	3.12	4	19.78	1.37	1289	5.39679
16.94	15.5	3.11	4	19.65	1.37	1289	5.39679
17.12	15.58	3.08	4	19.52	1.36	1288	5.3926
17.42	15.68	3.03	4	19.38	1.35	1289	5.39679
17.66	15.71	3	4	19.29	1.35	1291	5.40516
17.84	15.75	2.97	4	19.2	1.35	1292	5.40935
18	15.76	2.94	4	19.14	1.37	1294	5.41772
18.14	15.74	2.91	4	19.08	1.37	1293	5.41353
18.25	15.73	2.87	4	19.02	1.36	1291	5.40516
18.35	15.72	2.83	4	18.98	1.35	1289	5.39679
18.5	15.67	2.77	3	18.94	1.35	1286	5.38422
18.57	15.59	2.72	4	18.91	1.35	1286	5.38422
18.6	15.52	2.7	4	18.87	1.34	1284	5.37585
18.66	15.48	2.67	3	18.85	1.34	1281	5.36329
18.74	15.41	2.64	3	18.86	1.36	1280	5.3591
18.75	15.26	2.59	2	18.85	1.38	1275	5.33817
18.69	15.19	2.54	3	18.85	1.39	1270	5.31724
18.64	15.15	2.5	3	18.85	1.38	1265	5.2963
18.62	15.08	2.46	2	18.85	1.37	1260	5.27537
18.66	15	2.44	2	18.85	1.37	1260	5.27537
18.66	14.93	2.4	3	18.88	1.37	1258	5.26699
18.66	14.88	2.36	3	18.89	1.37	1255	5.25443
18.67	14.82	2.33	3	18.9	1.38	1252	5.24187
18.64	14.77	2.3	3	18.9	1.4	1249	5.22931
18.68	14.75	2.28	2	18.91	1.41	1248	5.22513
18.79	14.71	2.28	2	18.92	1.41	1252	5.24187
18.79	14.67	2.28	2	18.95	1.4	1253	5.24606
18.83	14.67	2.28	2	18.98	1.39	1254	5.25025
18.93	14.66	2.3	2	19.03	1.39	1261	5.27955
18.96	14.62	2.31	2	19.06	1.39	1263	5.28793
19.02	14.6	2.33	2	19.08	1.41	1267	5.30468
19.09	14.61	2.34	2	19.08	1.42	1270	5.31724
19.16	14.62	2.34	2	19.06	1.42	1271	5.32142
19.26	14.61	2.34	2	19.02	1.4	1273	5.3298
19.4	14.61	2.34	2	18.99	1.39	1277	5.34654
19.58	14.59	2.32	2	18.97	1.38	1280	5.3591
19.66	14.54	2.3	2	18.96	1.37	1281	5.36329
19.68	14.52	2.27	3	18.97	1.36	1279	5.35492
19.74	14.5	2.22	2	18.97	1.35	1276	5.34236
19.85	14.51	2.19	2	19	1.34	1278	5.35073
19.95	14.5	2.17	2	19.02	1.34	1280	5.3591
20.03	14.44	2.17	2	19.03	1.35	1283	5.37166
20.09	14.38	2.18	2	19.03	1.36	1286	5.38422
20.15	14.28	2.18	2	19.04	1.37	1288	5.3926
20.2	14.21	2.19	2	19.05	1.37	1289	5.39679
20.23	14.16	2.2	2	19.09	1.35	1292	5.40935
20.2	14.11	2.2	2	19.12	1.35	1292	5.40935
20.2	14.06	2.21	2	19.14	1.35	1294	5.41772
20.27	14.01	2.25	2	19.18	1.34	1301	5.44703
20.28	13.95	2.3	1	19.2	1.33	1304	5.45959
20.18	13.88	2.38	1	19.26	1.33	1310	5.48471
20.1	13.84	2.46	1	19.32	1.33	1315	5.50564
20.04	13.83	2.53	2	19.38	1.33	1323	5.53914
19.9	13.83	2.62	2	19.43	1.33	1327	5.55588
19.79	13.82	2.7	2	19.46	1.34	1332	5.57682
19.66	13.79	2.81	2	19.48	1.34	1338	5.60194
19.5	13.78	2.85	2	19.52	1.34	1337	5.59775
19.37	13.8	2.87	3	19.54	1.34	1337	5.59775
19.29	13.79	2.88	2	19.55	1.35	1335	5.58938
19.18	13.79	2.88	2	19.54	1.36	1331	5.57263
19.15	13.89	2.89	3	19.56	1.35	1331	5.57263
19.18	13.98	2.89	3	19.57	1.34	1333	5.581
19.19	14.02	2.87	3	19.59	1.33	1333	5.581
19.19	14.04	2.85	3	19.59	1.33	1331	5.57263
19.14	14.1	2.85	3	19.58	1.33	1329	5.56426
19.04	14.15	2.84	3	19.55	1.35	1324	5.54332
19.04	14.19	2.84	3	19.52	1.36	1323	5.53914
19.12	14.24	2.83	3	19.51	1.36	1325	5.54751
19.2	14.28	2.82	3	19.47	1.35	1325	5.54751
19.27	14.31	2.79	2	19.45	1.34	1324	5.54332
19.34	14.32	2.72	3	19.34	1.34	1318	5.5182
19.52	14.37	2.66	3	19.23	1.35	1316	5.50983
19.76	14.42	2.6	2	19.13	1.34	1314	5.50146
19.95	14.39	2.58	2	19.02	1.33	1315	5.50564
20.11	14.34	2.56	3	19	1.33	1318	5.5182
20.29	14.29	2.57	2	19.01	1.33	1324	5.54332
20.36	14.26	2.57	2	19.06	1.33	1327	5.55588
20.39	14.26	2.56	3	19.12	1.34	1330	5.56844
20.4	14.19	2.56	2	19.18	1.35	1331	5.57263
20.46	14.08	2.57	2	19.22	1.35	1335	5.58938
20.55	14.01	2.55	2	19.25	1.34	1336	5.59356
20.56	13.96	2.53	2	19.25	1.34	1335	5.58938
20.57	13.9	2.51	2	19.26	1.35	1334	5.58519
20.63	13.88	2.53	2	19.27	1.36	1338	5.60194
20.6	13.85	2.54	2	19.29	1.36	1337	5.59775
20.49	13.79	2.56	2	19.32	1.35	1337	5.59775
20.4	13.77	2.57	2	19.35	1.35	1336	5.59356
20.39	13.77	2.58	1	19.34	1.35	1335	5.58938
20.43	13.75	2.54	2	19.26	1.36	1332	5.57682
20.55	13.67	2.49	2	19.14	1.36	1329	5.56426
20.69	13.62	2.45	2	18.97	1.36	1325	5.54751
20.71	13.64	2.42	2	18.89	1.36	1321	5.53076
20.7	13.64	2.4	3	18.83	1.36	1318	5.5182
20.76	13.58	2.39	2	18.8	1.36	1318	5.5182
20.82	13.55	2.37	2	18.8	1.35	1318	5.5182
20.8	13.54	2.35	2	18.83	1.35	1316	5.50983
20.76	13.5	2.34	2	18.88	1.36	1315	5.50564
20.75	13.44	2.31	1	18.9	1.37	1311	5.48889
20.69	13.38	2.28	1	18.91	1.37	1307	5.47215
20.65	13.36	2.26	2	18.91	1.37	1306	5.46796
20.63	13.37	2.22	2	18.88	1.37	1301	5.44703
20.66	13.32	2.2	2	18.85	1.38	1299	5.43865
20.77	13.25	2.19	2	18.85	1.39	1301	5.44703
20.89	13.24	2.17	2	18.85	1.38	1304	5.45959
20.97	13.25	2.14	1	18.88	1.37	1302	5.45121
21.05	13.21	2.11	2	18.94	1.36	1305	5.46377
21.09	13.2	2.1	2	19	1.36	1308	5.47633
21.08	13.18	2.1	2	19.08	1.36	1310	5.48471
20.97	13.19	2.12	2	19.21	1.35	1310	5.48471
20.84	13.2	2.16	1	19.33	1.35	1311	5.48889
20.6	13.15	2.23	2	19.5	1.36	1317	5.51402
20.37	13.11	2.31	1	19.63	1.38	1318	5.5182
20.18	13.12	2.4	2	19.77	1.39	1326	5.5517
20.03	13.16	2.54	2	19.93	1.39	1337	5.59775
19.85	13.2	2.64	1	20.03	1.37	1341	5.6145
19.6	13.25	2.7	2	20.14	1.37	1343	5.62287
19.43	13.28	2.74	2	20.19	1.37	1344	5.62706
19.26	13.32	2.78	2	20.22	1.37	1342	5.61869
19.19	13.42	2.78	2	20.2	1.36	1340	5.61031
19.19	13.5	2.77	2	20.17	1.34	1338	5.60194
19.15	13.56	2.75	2	20.07	1.35	1332	5.57682
19.15	13.65	2.73	2	19.96	1.36	1328	5.56007
19.2	13.76	2.73	2	19.86	1.37	1327	5.55588
19.29	13.84	2.72	2	19.76	1.37	1327	5.55588
19.32	13.88	2.71	2	19.65	1.37	1324	5.54332
19.35	13.93	2.69	2	19.52	1.38	1318	5.5182
19.45	13.99	2.66	3	19.43	1.37	1319	5.52239
19.54	14.08	2.66	2	19.36	1.35	1318	5.5182
19.6	14.1	2.65	2	19.27	1.35	1317	5.51402
19.67	14.07	2.64	2	19.21	1.36	1316	5.50983
19.78	14.08	2.62	2	19.16	1.36	1316	5.50983
19.81	14.09	2.6	1	19.13	1.35	1313	5.49727
19.82	14.07	2.57	2	19.1	1.34	1313	5.49727
19.87	14.04	2.54	2	19.04	1.35	1309	5.48052
19.95	14.01	2.53	2	19.01	1.35	1311	5.48889
20.06	14	2.5	2	19.04	1.36	1312	5.49308
20.09	13.99	2.48	2	19.08	1.36	1312	5.49308
20.1	13.93	2.48	3	19.12	1.36	1314	5.50146
20.12	13.88	2.46	2	19.14	1.39	1314	5.50146
20.04	13.85	2.45	2	19.15	1.4	1310	5.48471
20.02	13.81	2.43	2	19.16	1.4	1308	5.47633
20.16	13.75	2.4	2	19.16	1.38	1309	5.48052
20.29	13.71	2.36	2	19.15	1.37	1310	5.48471
20.4	13.69	2.32	2	19.17	1.36	1310	5.48471
20.52	13.65	2.28	2	19.21	1.35	1311	5.48889
20.64	13.56	2.24	2	19.28	1.34	1313	5.49727
20.73	13.52	2.22	2	19.33	1.33	1315	5.50564
20.79	13.54	2.2	2	19.4	1.33	1317	5.51402
20.83	13.56	2.18	2	19.5	1.33	1320	5.52658
20.85	13.52	2.19	2	19.57	1.33	1323	5.53914
20.87	13.43	2.21	2	19.66	1.32	1327	5.55588
20.83	13.39	2.24	2	19.76	1.32	1332	5.57682
20.73	13.35	2.27	2	19.84	1.32	1333	5.581
20.59	13.35	2.32	1	19.95	1.33	1334	5.58519
20.48	13.34	2.36	2	20.03	1.32	1338	5.60194
20.37	13.34	2.4	2	20.12	1.32	1340	5.61031
20.28	13.35	2.43	1	20.15	1.32	1340	5.61031
20.2	13.35	2.45	1	20.18	1.32	1339	5.60613
20.08	13.38	2.46	1	20.2	1.33	1338	5.60194
20.01	13.41	2.45	1	20.21	1.34	1334	5.58519
19.95	13.42	2.44	1	20.18	1.35	1331	5.57263
19.94	13.47	2.43	1	20.15	1.36	1329	5.56426
19.91	13.52	2.42	1	20.14	1.36	1326	5.5517
19.83	13.51	2.4	2	20.12	1.35	1324	5.54332
19.78	13.51	2.37	2	20.1	1.35	1319	5.52239
19.7	13.53	2.34	1	20.08	1.35	1312	5.49308
19.62	13.59	2.32	1	20.05	1.34	1308	5.47633
19.58	13.64	2.31	1	20.01	1.34	1304	5.45959
19.6	13.67	2.29	1	19.94	1.32	1301	5.44703
19.51	13.68	2.31	1	19.9	1.32	1299	5.43865
19.37	13.7	2.35	1	19.87	1.32	1297	5.43028
19.32	13.74	2.4	2	19.89	1.34	1303	5.4554
19.25	13.78	2.47	1	19.93	1.35	1305	5.46377
19.15	13.82	2.58	1	20.04	1.34	1315	5.50564
19.07	13.87	2.71	2	20.18	1.34	1329	5.56426
18.91	13.96	2.87	2	20.36	1.33	1343	5.62287
18.77	14.01	3	2	20.48	1.33	1353	5.66474
18.62	14.08	3.11	2	20.58	1.33	1360	5.69405
18.43	14.2	3.22	2	20.63	1.34	1366	5.71917
18.28	14.28	3.29	3	20.62	1.34	1368	5.72754
18.2	14.37	3.34	2	20.52	1.35	1366	5.71917
18.17	14.46	3.35	3	20.38	1.35	1363	5.70661
18.15	14.58	3.34	3	20.23	1.35	1358	5.68567
18.11	14.72	3.31	5	20	1.37	1351	5.65637
18.14	14.79	3.27	4	19.79	1.37	1342	5.61869
18.2	14.87	3.19	4	19.56	1.37	1331	5.57263
18.21	14.94	3.13	5	19.41	1.36	1324	5.54332
18.26	15.01	3.09	4	19.3	1.36	1319	5.52239
18.29	15.04	3.06	4	19.21	1.35	1313	5.49727
18.31	15.04	3.05	4	19.19	1.35	1313	5.49727
18.29	15.09	3.05	4	19.21	1.35	1312	5.49308
18.28	15.1	3.03	4	19.25	1.35	1311	5.48889
18.23	15.07	3	5	19.29	1.35	1310	5.48471
18.17	15.1	2.98	4	19.34	1.36	1307	5.47215
18.23	15.12	2.97	4	19.37	1.36	1308	5.47633
18.33	15.08	2.95	3	19.42	1.36	1310	5.48471
18.37	15.07	2.91	3	19.45	1.36	1308	5.47633
18.44	15.07	2.88	3	19.47	1.37	1308	5.47633
18.57	15.04	2.84	4	19.49	1.36	1311	5.48889
18.69	15.02	2.8	3	19.5	1.36	1310	5.48471
18.87	15	2.75	3	19.49	1.36	1310	5.48471
19.09	14.97	2.71	4	19.48	1.36	1315	5.50564
19.29	14.93	2.68	3	19.46	1.36	1316	5.50983
19.46	14.9	2.64	3	19.47	1.36	1318	5.5182
19.51	14.88	2.62	3	19.5	1.36	1318	5.5182
19.45	14.82	2.62	2	19.55	1.36	1317	5.51402
19.34	14.77	2.61	2	19.59	1.37	1313	5.49727
19.25	14.69	2.6	2	19.62	1.38	1311	5.48889
19.24	14.56	2.58	2	19.66	1.39	1310	5.48471
19.2	14.49	2.56	3	19.68	1.39	1308	5.47633
19.08	14.51	2.54	3	19.67	1.39	1302	5.45121
18.99	14.51	2.52	3	19.62	1.4	1298	5.43447
19.04	14.45	2.5	2	19.54	1.39	1294	5.41772
19.29	14.38	2.46	2	19.43	1.37	1296	5.42609
19.48	14.37	2.44	2	19.32	1.36	1296	5.42609
19.71	14.35	2.42	2	19.2	1.36	1298	5.43447
19.94	14.31	2.4	3	19.11	1.36	1302	5.45121
20.1	14.28	2.38	3	19.04	1.36	1304	5.45959
20.29	14.26	2.38	3	19	1.35	1309	5.48052
20.44	14.19	2.36	2	18.98	1.35	1309	5.48052
20.54	14.12	2.34	2	18.97	1.36	1310	5.48471
20.68	14.11	2.33	2	18.95	1.37	1314	5.50146
20.78	14.07	2.32	2	18.94	1.37	1316	5.50983
20.71	13.96	2.32	2	18.9	1.37	1313	5.49727
20.65	13.88	2.33	2	18.89	1.37	1311	5.48889
20.74	13.8	2.35	2	18.87	1.36	1315	5.50564
20.8	13.71	2.38	2	18.87	1.36	1320	5.52658
20.83	13.65	2.4	2	18.87	1.36	1322	5.53495
20.79	13.61	2.43	2	18.87	1.37	1324	5.54332
20.76	13.56	2.43	2	18.89	1.39	1323	5.53914
20.71	13.46	2.43	2	18.93	1.4	1323	5.53914
20.63	13.44	2.44	2	18.99	1.39	1323	5.53914
20.5	13.45	2.44	2	19.05	1.38	1320	5.52658
20.33	13.42	2.46	2	19.1	1.38	1319	5.52239
20.27	13.39	2.49	2	19.11	1.38	1319	5.52239
20.21	13.36	2.54	2	19.09	1.38	1320	5.52658
20.2	13.36	2.55	3	19.09	1.39	1322	5.53495
20.2	13.36	2.58	2	19.1	1.39	1325	5.54751
20.2	13.33	2.62	2	19.17	1.39	1329	5.56426
20.18	13.31	2.64	2	19.24	1.38	1333	5.581
20.12	13.35	2.65	2	19.31	1.38	1334	5.58519
20.11	13.39	2.63	2	19.33	1.39	1331	5.57263
20.09	13.39	2.59	2	19.27	1.39	1327	5.55588
20	13.38	2.56	2	19.14	1.4	1318	5.5182
19.93	13.41	2.53	2	19.01	1.39	1310	5.48471
19.95	13.46	2.47	2	18.88	1.37	1302	5.45121
20.01	13.45	2.45	2	18.82	1.37	1300	5.44284
20.04	13.44	2.45	2	18.78	1.37	1300	5.44284
20.04	13.42	2.46	2	18.79	1.37	1302	5.45121
19.99	13.42	2.47	2	18.82	1.38	1301	5.44703
19.91	13.42	2.48	2	18.89	1.38	1301	5.44703
19.86	13.44	2.48	2	18.94	1.39	1301	5.44703
19.9	13.46	2.5	2	18.97	1.4	1305	5.46377
19.98	13.47	2.5	2	19.02	1.41	1308	5.47633
19.96	13.49	2.5	2	19.06	1.4	1309	5.48052
19.94	13.53	2.49	2	19.11	1.4	1309	5.48052
19.87	13.55	2.46	1	19.11	1.4	1303	5.4554
19.85	13.57	2.43	1	19.1	1.4	1300	5.44284
20	13.55	2.36	2	19.05	1.4	1298	5.43447
20.1	13.54	2.31	2	19	1.39	1296	5.42609
20.17	13.54	2.23	2	18.92	1.39	1289	5.39679
20.26	13.53	2.18	2	18.9	1.38	1287	5.38841
20.34	13.52	2.15	2	18.89	1.38	1286	5.38422
20.41	13.54	2.13	1	18.93	1.38	1285	5.38004
20.48	13.52	2.12	2	18.98	1.38	1290	5.40097
20.45	13.45	2.12	2	19.04	1.37	1291	5.40516
20.4	13.43	2.13	1	19.1	1.37	1290	5.40097
20.36	13.4	2.15	1	19.18	1.36	1293	5.41353
20.29	13.39	2.18	2	19.3	1.35	1299	5.43865
20.19	13.43	2.23	2	19.4	1.35	1302	5.45121
20.1	13.45	2.29	1	19.54	1.36	1306	5.46796
20.1	13.43	2.35	2	19.65	1.37	1316	5.50983
20.14	13.41	2.42	1	19.77	1.37	1324	5.54332
20.19	13.45	2.52	1	19.89	1.37	1338	5.60194
20.21	13.49	2.59	1	19.98	1.37	1346	5.63543
20.29	13.51	2.64	2	20.04	1.37	1357	5.68149
20.42	13.53	2.66	2	20.02	1.38	1362	5.70242
20.46	13.58	2.65	2	19.99	1.39	1361	5.69823
20.49	13.61	2.63	2	19.87	1.4	1357	5.68149
20.6	13.62	2.6	2	19.73	1.4	1355	5.67311
20.73	13.65	2.57	2	19.54	1.4	1351	5.65637
20.82	13.63	2.55	2	19.36	1.4	1347	5.63962
20.98	13.59	2.53	2	19.2	1.4	1347	5.63962
21.08	13.53	2.49	2	19.04	1.4	1342	5.61869
21.11	13.49	2.49	2	18.95	1.4	1341	5.6145
21.27	13.47	2.51	2	18.86	1.4	1344	5.62706
21.39	13.43	2.54	2	18.84	1.39	1350	5.65218
21.49	13.37	2.53	2	18.82	1.39	1352	5.66055
21.7	13.32	2.5	2	18.82	1.38	1355	5.67311
21.87	13.27	2.46	1	18.82	1.37	1356	5.6773
21.95	13.2	2.45	1	18.83	1.35	1358	5.68567
21.96	13.11	2.46	2	18.87	1.34	1362	5.70242
21.93	13.04	2.47	2	18.93	1.33	1362	5.70242
21.81	12.96	2.51	2	19	1.33	1365	5.71498
21.63	12.91	2.56	2	19.08	1.34	1365	5.71498
21.4	12.88	2.6	1	19.16	1.35	1362	5.70242
21.26	12.86	2.63	2	19.23	1.36	1364	5.7108
21.11	12.83	2.67	2	19.27	1.37	1365	5.71498
21	12.8	2.67	2	19.29	1.36	1361	5.69823
20.96	12.8	2.65	2	19.3	1.35	1359	5.68986
20.84	12.78	2.63	2	19.24	1.35	1351	5.65637
20.76	12.78	2.58	1	19.15	1.35	1341	5.6145
20.75	12.82	2.53	2	19.08	1.36	1337	5.59775
20.86	12.84	2.47	2	18.98	1.37	1331	5.57263
20.96	12.84	2.43	1	18.91	1.37	1328	5.56007
21.03	12.89	2.4	2	18.89	1.37	1328	5.56007
21.15	12.92	2.38	2	18.9	1.38	1331	5.57263
21.28	12.91	2.35	2	18.92	1.37	1333	5.581
21.34	12.88	2.34	1	18.96	1.36	1333	5.581
21.33	12.87	2.34	1	19	1.35	1333	5.581
21.32	12.86	2.35	1	19.03	1.36	1335	5.58938
21.32	12.85	2.33	1	19.06	1.37	1333	5.581
21.29	12.83	2.32	1	19.08	1.38	1333	5.581
21.34	12.83	2.35	1	19.1	1.38	1338	5.60194
21.32	12.83	2.36	2	19.14	1.38	1341	5.6145
21.26	12.85	2.38	2	19.21	1.38	1342	5.61869
21.32	12.87	2.4	2	19.28	1.37	1347	5.63962
21.35	12.87	2.42	1	19.35	1.36	1350	5.65218
21.32	12.87	2.44	1	19.41	1.35	1353	5.66474
21.27	12.83	2.46	1	19.45	1.35	1354	5.66893
21.19	12.79	2.47	1	19.45	1.35	1352	5.66055
21.13	12.81	2.49	1	19.45	1.34	1352	5.66055
21.1	12.83	2.47	1	19.43	1.34	1348	5.64381
21.09	12.87	2.47	1	19.41	1.34	1348	5.64381
21.07	12.91	2.49	1	19.42	1.35	1349	5.64799
21.07	12.94	2.47	1	19.43	1.35	1347	5.63962
21.13	12.94	2.44	1	19.45	1.35	1348	5.64381
21.15	12.93	2.4	2	19.48	1.35	1347	5.63962
21.07	12.93	2.36	1	19.51	1.37	1340	5.61031
21	12.93	2.32	1	19.53	1.38	1336	5.59356
21.03	12.96	2.28	1	19.56	1.37	1333	5.581
21.03	13	2.27	1	19.61	1.36	1334	5.58519
20.95	13.01	2.25	1	19.66	1.36	1332	5.57682
20.91	12.97	2.23	1	19.71	1.37	1330	5.56844
20.91	12.94	2.21	1	19.77	1.36	1330	5.56844
20.87	12.96	2.19	1	19.84	1.36	1328	5.56007
20.81	13	2.17	1	19.89	1.36	1327	5.55588
20.79	13.04	2.17	1	19.9	1.37	1326	5.5517
20.84	13.01	2.19	1	19.91	1.37	1328	5.56007
20.82	12.99	2.23	1	19.93	1.36	1333	5.581
20.79	13.01	2.27	1	19.97	1.35	1336	5.59356
20.76	13.03	2.29	1	19.97	1.35	1337	5.59775
20.72	13.07	2.29	1	19.96	1.36	1336	5.59356
20.6	13.11	2.28	1	19.88	1.37	1329	5.56426
20.56	13.12	2.27	2	19.81	1.38	1327	5.55588
20.58	13.12	2.28	1	19.69	1.38	1324	5.54332
20.51	13.12	2.27	2	19.63	1.38	1320	5.52658
20.42	13.11	2.27	2	19.58	1.38	1317	5.51402
20.32	13.1	2.28	1	19.53	1.38	1312	5.49308
20.2	13.13	2.28	1	19.52	1.38	1307	5.47215
20.1	13.19	2.31	1	19.54	1.37	1308	5.47633
20.01	13.22	2.38	1	19.57	1.36	1312	5.49308
19.84	13.22	2.47	1	19.61	1.36	1315	5.50564
19.64	13.22	2.59	1	19.67	1.37	1321	5.53076
19.57	13.26	2.7	1	19.73	1.38	1330	5.56844
19.41	13.32	2.82	1	19.77	1.39	1336	5.59356
19.21	13.37	2.88	1	19.77	1.4	1336	5.59356
19.11	13.43	2.92	2	19.79	1.4	1338	5.60194
19.02	13.52	2.96	2	19.77	1.39	1339	5.60613
18.93	13.58	2.97	2	19.76	1.38	1337	5.59775
18.85	13.68	2.96	2	19.71	1.36	1331	5.57263
18.81	13.77	2.92	2	19.66	1.36	1326	5.5517
18.79	13.84	2.87	3	19.58	1.36	1321	5.53076
18.82	13.91	2.82	3	19.42	1.37	1312	5.49308
18.96	13.98	2.78	2	19.29	1.36	1309	5.48052
19.19	14.04	2.73	2	19.1	1.34	1308	5.47633
19.33	14.08	2.68	3	19	1.34	1305	5.46377
19.5	14.13	2.64	3	18.9	1.34	1304	5.45959
19.7	14.22	2.6	3	18.83	1.34	1306	5.46796
19.86	14.21	2.6	2	18.79	1.35	1309	5.48052
20.03	14.16	2.55	3	18.8	1.36	1310	5.48471
20.12	14.14	2.49	2	18.83	1.37	1308	5.47633
20.19	14.14	2.43	2	18.87	1.36	1306	5.46796
20.24	14.12	2.35	2	18.93	1.35	1301	5.44703
20.29	14.05	2.28	2	18.99	1.34	1299	5.43865
20.39	13.98	2.19	2	19.05	1.35	1295	5.42191
20.53	13.94	2.13	2	19.08	1.35	1295	5.42191
20.65	13.88	2.08	3	19.12	1.35	1297	5.43028
20.7	13.78	2.03	2	19.16	1.35	1294	5.41772
20.72	13.72	2.03	2	19.21	1.35	1296	5.42609
20.67	13.62	2.05	2	19.26	1.35	1297	5.43028
20.65	13.58	2.08	2	19.34	1.35	1302	5.45121
20.61	13.55	2.1	3	19.4	1.34	1305	5.46377
20.52	13.49	2.12	2	19.46	1.33	1304	5.45959
20.49	13.46	2.12	2	19.48	1.33	1303	5.4554
20.51	13.43	2.14	1	19.47	1.33	1303	5.4554
20.5	13.42	2.15	1	19.44	1.34	1303	5.4554
20.46	13.38	2.16	1	19.39	1.35	1302	5.45121
20.44	13.37	2.17	1	19.32	1.36	1300	5.44284
20.53	13.36	2.2	2	19.26	1.35	1306	5.46796
20.63	13.32	2.24	2	19.22	1.34	1312	5.49308
20.59	13.29	2.28	1	19.18	1.33	1311	5.48889
20.57	13.32	2.3	1	19.17	1.32	1311	5.48889
20.67	13.31	2.3	1	19.13	1.32	1313	5.49727
20.71	13.27	2.29	1	19.08	1.32	1313	5.49727
20.72	13.22	2.29	1	19.02	1.32	1311	5.48889
20.84	13.2	2.28	1	19.01	1.32	1313	5.49727
20.92	13.2	2.29	1	19.02	1.32	1317	5.51402
20.86	13.17	2.31	1	19.08	1.33	1319	5.52239
20.79	13.2	2.33	1	19.14	1.33	1320	5.52658
20.79	13.24	2.34	2	19.24	1.31	1325	5.54751
20.84	13.21	2.36	2	19.28	1.31	1329	5.56426
20.87	13.18	2.38	1	19.34	1.31	1332	5.57682
20.87	13.18	2.39	1	19.42	1.31	1335	5.58938
20.82	13.16	2.41	2	19.49	1.31	1339	5.60613
20.67	13.17	2.42	1	19.56	1.32	1334	5.58519
20.58	13.21	2.43	2	19.6	1.33	1336	5.59356
20.57	13.2	2.44	2	19.63	1.33	1337	5.59775
20.55	13.21	2.45	2	19.66	1.33	1339	5.60613
20.52	13.25	2.47	2	19.69	1.33	1340	5.61031
20.56	13.27	2.5	2	19.69	1.32	1344	5.62706
20.52	13.27	2.55	2	19.68	1.32	1346	5.63543
20.45	13.3	2.61	2	19.67	1.32	1349	5.64799
20.42	13.34	2.7	2	19.67	1.32	1356	5.6773
20.32	13.36	2.78	2	19.66	1.32	1360	5.69405
20.18	13.4	2.9	2	19.66	1.34	1366	5.71917
20.15	13.42	2.99	3	19.69	1.35	1375	5.75685
20.12	13.42	3.05	2	19.76	1.35	1380	5.77778
19.95	13.46	3.1	2	19.87	1.35	1381	5.78197
19.79	13.48	3.13	3	19.95	1.35	1382	5.78616
19.53	13.52	3.13	3	20	1.35	1376	5.76104
19.36	13.6	3.12	3	19.99	1.35	1369	5.73173
19.33	13.67	3.1	3	19.95	1.35	1365	5.71498
19.37	13.71	3.05	3	19.84	1.35	1360	5.69405
19.46	13.8	2.99	4	19.76	1.35	1358	5.68567
19.66	13.88	2.93	3	19.63	1.37	1353	5.66474
19.82	13.91	2.87	3	19.53	1.37	1351	5.65637
19.98	13.94	2.81	3	19.43	1.36	1347	5.63962
20.17	13.92	2.72	3	19.36	1.35	1343	5.62287
20.31	13.94	2.65	3	19.3	1.35	1340	5.61031
20.45	14	2.61	2	19.25	1.35	1338	5.60194
20.55	13.94	2.59	2	19.2	1.35	1339	5.60613
20.66	13.88	2.56	3	19.16	1.35	1339	5.60613
20.81	13.82	2.56	3	19.14	1.36	1344	5.62706
20.9	13.76	2.59	2	19.11	1.35	1347	5.63962
21.05	13.69	2.64	2	19.1	1.35	1356	5.6773
21.18	13.66	2.68	2	19.09	1.34	1362	5.70242
21.32	13.64	2.7	2	19.08	1.33	1368	5.72754
21.54	13.58	2.72	2	19.08	1.33	1377	5.76522
21.71	13.49	2.73	1	19.08	1.33	1381	5.78197
21.84	13.4	2.73	1	19.1	1.33	1386	5.8029
21.84	13.34	2.72	2	19.15	1.33	1388	5.81128
21.84	13.34	2.71	2	19.22	1.33	1389	5.81547
21.85	13.29	2.69	2	19.33	1.33	1389	5.81547
21.86	13.22	2.68	2	19.43	1.33	1391	5.82384
21.84	13.16	2.64	1	19.56	1.33	1389	5.81547
21.7	13.14	2.59	1	19.62	1.33	1382	5.78616
21.56	13.13	2.56	2	19.68	1.35	1378	5.76941
21.5	13.09	2.51	1	19.71	1.36	1371	5.7401
21.54	13.06	2.46	1	19.74	1.36	1370	5.73592
21.58	13.05	2.42	1	19.74	1.36	1367	5.72336
21.52	13.05	2.39	2	19.72	1.36	1364	5.7108
21.49	13.05	2.38	2	19.7	1.36	1362	5.70242
21.48	13.01	2.38	2	19.65	1.37	1361	5.69823
21.44	13	2.38	2	19.63	1.35	1359	5.68986
21.4	12.96	2.39	2	19.62	1.33	1358	5.68567
21.38	12.92	2.42	1	19.63	1.32	1358	5.68567
21.38	12.9	2.44	1	19.61	1.32	1360	5.69405
21.39	12.86	2.46	1	19.56	1.34	1360	5.69405
21.37	12.82	2.47	1	19.53	1.34	1359	5.68986
21.41	12.8	2.46	1	19.49	1.33	1360	5.69405
21.54	12.83	2.46	1	19.5	1.33	1364	5.7108
21.68	12.87	2.47	1	19.49	1.33	1368	5.72754
21.82	12.85	2.5	1	19.48	1.33	1374	5.75266
21.89	12.81	2.5	1	19.48	1.33	1376	5.76104
22	12.77	2.5	1	19.45	1.33	1379	5.7736
22.1	12.74	2.5	1	19.44	1.33	1381	5.78197
22.22	12.71	2.48	2	19.44	1.33	1385	5.79872
22.27	12.67	2.45	1	19.42	1.33	1383	5.79034
22.22	12.64	2.38	1	19.4	1.33	1374	5.75266
22.18	12.61	2.31	1	19.38	1.34	1367	5.72336
22.07	12.57	2.3	1	19.37	1.34	1362	5.70242
21.88	12.52	2.32	1	19.39	1.34	1359	5.68986
21.61	12.49	2.39	1	19.48	1.34	1359	5.68986
21.38	12.5	2.5	1	19.59	1.35	1364	5.7108
21.09	12.56	2.62	1	19.79	1.36	1370	5.73592
20.86	12.56	2.72	2	19.94	1.35	1378	5.76941
20.67	12.53	2.82	2	20.06	1.35	1383	5.79034
20.4	12.54	2.92	1	20.18	1.35	1385	5.79872
20.18	12.57	2.98	1	20.25	1.35	1386	5.8029
20.01	12.6	3.03	1	20.29	1.34	1385	5.79872
19.98	12.68	3.05	1	20.26	1.34	1385	5.79872
19.91	12.8	3.05	2	20.21	1.33	1384	5.79453
19.81	12.9	3.01	2	20.13	1.34	1376	5.76104
19.82	12.95	2.98	2	20.01	1.35	1371	5.7401
19.89	13.07	2.93	2	19.86	1.36	1365	5.71498
19.86	13.19	2.88	2	19.73	1.36	1357	5.68149
19.83	13.29	2.85	2	19.6	1.36	1349	5.64799
19.9	13.35	2.8	2	19.43	1.36	1343	5.62287
20.1	13.4	2.73	2	19.31	1.36	1340	5.61031
20.4	13.5	2.64	2	19.21	1.35	1338	5.60194
20.58	13.57	2.58	1	19.15	1.34	1336	5.59356
20.76	13.59	2.51	2	19.11	1.33	1336	5.59356
21.01	13.55	2.44	1	19.08	1.33	1335	5.58938
21.13	13.51	2.41	2	19.06	1.33	1336	5.59356
21.19	13.46	2.36	1	19.01	1.33	1331	5.57263
21.28	13.4	2.31	1	19	1.33	1330	5.56844
21.43	13.36	2.29	1	19	1.32	1332	5.57682
21.64	13.33	2.28	1	19.07	1.31	1340	5.61031
21.67	13.29	2.26	2	19.15	1.31	1343	5.62287
21.57	13.21	2.24	2	19.27	1.31	1341	5.6145
21.55	13.19	2.23	1	19.38	1.32	1341	5.6145
21.53	13.15	2.21	1	19.46	1.33	1340	5.61031
21.5	13.02	2.18	1	19.55	1.34	1339	5.60613
21.49	12.95	2.17	1	19.6	1.35	1339	5.60613
21.45	12.91	2.17	1	19.67	1.34	1340	5.61031
21.45	12.89	2.18	1	19.73	1.33	1343	5.62287
21.37	12.87	2.2	1	19.79	1.33	1342	5.61869
21.2	12.87	2.22	1	19.85	1.33	1341	5.6145
21.16	12.86	2.22	1	19.89	1.33	1341	5.6145
21.15	12.87	2.22	1	19.91	1.34	1341	5.6145
21.08	12.85	2.21	1	19.89	1.34	1338	5.60194
21.01	12.85	2.19	1	19.86	1.34	1333	5.581
21.05	12.86	2.17	1	19.77	1.34	1331	5.57263
21.08	12.84	2.16	1	19.68	1.34	1328	5.56007
21.19	12.84	2.17	1	19.54	1.33	1329	5.56426
21.31	12.82	2.17	1	19.46	1.34	1331	5.57263
21.37	12.82	2.17	1	19.39	1.35	1330	5.56844
21.3	12.81	2.18	1	19.31	1.35	1327	5.55588
21.27	12.79	2.18	1	19.26	1.34	1325	5.54751
21.32	12.79	2.16	1	19.2	1.34	1323	5.53914
21.38	12.83	2.14	1	19.15	1.34	1322	5.53495
21.49	12.83	2.11	2	19.11	1.34	1323	5.53914
21.59	12.73	2.08	1	19.04	1.34	1320	5.52658
21.67	12.73	2.06	1	19.01	1.35	1320	5.52658
21.79	12.74	2.04	1	19.03	1.37	1322	5.53495
21.83	12.66	2.02	1	19.05	1.37	1322	5.53495
21.71	12.59	2	0	19.09	1.37	1317	5.51402
21.55	12.56	1.98	1	19.14	1.36	1313	5.49727
21.42	12.54	1.97	1	19.16	1.35	1308	5.47633
21.21	12.49	1.97	1	19.17	1.35	1302	5.45121
21.07	12.44	1.99	0	19.16	1.36	1298	5.43447
20.92	12.41	2.05	1	19.15	1.37	1300	5.44284
20.74	12.41	2.19	0	19.22	1.36	1307	5.47215
20.51	12.44	2.32	0	19.36	1.36	1315	5.50564
20.18	12.46	2.47	1	19.6	1.36	1325	5.54751
20	12.5	2.59	0	19.8	1.36	1335	5.58938
19.79	12.58	2.67	1	19.96	1.37	1341	5.6145
19.49	12.7	2.74	1	20.09	1.38	1341	5.6145
19.23	12.78	2.76	2	20.13	1.38	1337	5.59775
19	12.88	2.77	2	20.13	1.37	1331	5.57263
18.92	12.98	2.76	2	20.12	1.37	1328	5.56007
18.93	13.1	2.74	2	20.07	1.37	1326	5.5517
19	13.23	2.73	2	19.98	1.37	1324	5.54332
19.14	13.35	2.73	2	19.91	1.36	1326	5.5517
19.36	13.54	2.74	2	19.88	1.35	1334	5.58519
19.52	13.66	2.73	2	19.87	1.34	1337	5.59775
19.61	13.73	2.71	2	19.86	1.33	1337	5.59775
19.68	13.82	2.67	2	19.81	1.33	1335	5.58938
19.73	13.88	2.64	1	19.75	1.34	1330	5.56844
19.7	13.94	2.59	1	19.66	1.34	1323	5.53914
19.71	13.99	2.57	2	19.58	1.34	1321	5.53076
19.82	14.01	2.54	3	19.5	1.34	1321	5.53076
19.85	13.97	2.54	2	19.41	1.34	1319	5.52239
19.82	13.93	2.53	2	19.33	1.34	1315	5.50564
19.87	13.93	2.48	2	19.27	1.34	1310	5.48471
19.99	13.93	2.43	1	19.21	1.33	1306	5.46796
20.07	13.91	2.39	2	19.18	1.32	1307	5.47215
20.2	13.86	2.32	1	19.1	1.32	1301	5.44703
20.41	13.84	2.25	2	19.03	1.33	1301	5.44703
20.74	13.83	2.17	1	18.93	1.33	1299	5.43865
20.97	13.82	2.12	2	18.89	1.33	1302	5.45121
21.14	13.75	2.1	2	18.85	1.32	1306	5.46796
21.29	13.59	2.08	2	18.84	1.32	1308	5.47633
21.38	13.5	2.07	1	18.87	1.32	1309	5.48052
21.52	13.41	2.08	1	18.92	1.33	1315	5.50564
21.54	13.33	2.1	1	18.99	1.33	1320	5.52658
21.5	13.28	2.12	2	19.07	1.33	1323	5.53914
21.43	13.24	2.16	1	19.21	1.33	1326	5.5517
21.35	13.16	2.18	1	19.32	1.33	1329	5.56426
21.22	13.04	2.19	1	19.41	1.33	1328	5.56007
21.15	12.96	2.19	1	19.43	1.34	1326	5.5517
21.14	12.9	2.18	1	19.4	1.34	1325	5.54751
21.16	12.87	2.17	1	19.31	1.33	1322	5.53495
21.22	12.87	2.16	1	19.23	1.33	1321	5.53076
21.33	12.84	2.14	1	19.13	1.32	1319	5.52239
21.39	12.79	2.16	1	19.04	1.32	1321	5.53076
21.46	12.78	2.2	1	18.99	1.32	1325	5.54751
21.52	12.78	2.26	2	18.98	1.32	1333	5.581
21.42	12.76	2.29	1	19	1.33	1332	5.57682
21.31	12.73	2.33	1	19.05	1.33	1333	5.581
21.37	12.75	2.33	1	19.08	1.34	1335	5.58938
21.35	12.8	2.3	1	19.1	1.33	1334	5.58519
21.29	12.75	2.25	2	19.11	1.32	1330	5.56844
21.39	12.7	2.23	1	19.1	1.32	1329	5.56426
21.43	12.67	2.22	1	19.14	1.31	1330	5.56844
21.35	12.65	2.23	1	19.19	1.3	1330	5.56844
21.38	12.64	2.24	1	19.26	1.3	1334	5.58519
21.42	12.64	2.28	0	19.35	1.3	1339	5.60613
21.35	12.64	2.3	0	19.44	1.3	1341	5.6145
21.25	12.65	2.32	0	19.51	1.31	1342	5.61869
21.25	12.68	2.33	0	19.53	1.32	1343	5.62287
21.3	12.7	2.35	1	19.53	1.32	1347	5.63962
21.37	12.72	2.41	2	19.55	1.32	1356	5.6773
21.37	12.72	2.49	1	19.56	1.32	1361	5.69823
21.18	12.71	2.57	1	19.61	1.33	1365	5.71498
21	12.72	2.62	1	19.65	1.34	1364	5.7108
20.83	12.75	2.65	1	19.71	1.36	1363	5.70661
20.53	12.79	2.69	1	19.73	1.36	1358	5.68567
20.29	12.79	2.72	2	19.74	1.35	1356	5.6773
20.12	12.79	2.78	1	19.75	1.35	1354	5.66893
20.11	12.79	2.82	2	19.74	1.35	1358	5.68567
20.15	12.82	2.86	2	19.74	1.34	1364	5.7108
20.21	12.92	2.91	1	19.73	1.34	1367	5.72336
20.32	12.97	2.96	2	19.72	1.34	1376	5.76104
20.42	13.06	3.01	3	19.74	1.34	1386	5.8029
20.49	13.11	3.02	3	19.74	1.33	1389	5.81547
20.55	13.18	3.02	3	19.75	1.33	1391	5.82384
20.51	13.23	2.98	3	19.75	1.33	1385	5.79872
20.49	13.27	2.94	2	19.75	1.34	1381	5.78197
20.6	13.33	2.9	1	19.7	1.34	1377	5.76522
20.68	13.37	2.88	1	19.63	1.34	1377	5.76522
20.74	13.42	2.86	2	19.58	1.34	1377	5.76522
20.8	13.43	2.84	2	19.52	1.33	1375	5.75685
20.86	13.42	2.82	2	19.49	1.32	1375	5.75685
20.87	13.5	2.78	2	19.47	1.32	1371	5.7401
20.9	13.53	2.74	1	19.44	1.33	1366	5.71917
20.98	13.5	2.7	2	19.41	1.32	1367	5.72336
21.03	13.46	2.7	2	19.37	1.32	1366	5.71917
21.1	13.46	2.71	2	19.33	1.31	1368	5.72754
21.28	13.44	2.72	2	19.28	1.31	1374	5.75266
21.39	13.39	2.74	1	19.22	1.31	1376	5.76104
21.48	13.36	2.75	1	19.15	1.31	1377	5.76522
21.54	13.34	2.77	1	19.1	1.32	1380	5.77778
21.57	13.3	2.78	1	19.07	1.32	1380	5.77778
21.69	13.29	2.77	1	19.06	1.31	1382	5.78616
21.78	13.27	2.75	1	19.04	1.31	1383	5.79034
21.8	13.22	2.73	1	18.99	1.3	1381	5.78197
21.87	13.15	2.72	2	18.98	1.3	1384	5.79453
21.89	13.12	2.7	2	18.98	1.3	1382	5.78616
21.86	13.07	2.67	2	19.05	1.3	1381	5.78197
21.85	13.05	2.65	2	19.15	1.29	1382	5.78616
21.85	13.01	2.65	2	19.25	1.29	1384	5.79453
21.88	12.95	2.67	2	19.35	1.3	1390	5.81965
21.98	12.93	2.68	2	19.41	1.3	1395	5.84059
22.15	12.88	2.69	1	19.46	1.31	1400	5.86152
22.15	12.86	2.68	1	19.52	1.32	1400	5.86152
22.09	12.85	2.67	1	19.59	1.31	1400	5.86152
22.03	12.83	2.66	1	19.68	1.31	1399	5.85733
21.95	12.8	2.66	1	19.74	1.31	1399	5.85733
21.9	12.74	2.7	2	19.79	1.32	1403	5.87408
21.9	12.69	2.73	1	19.8	1.31	1405	5.88245
21.93	12.7	2.75	1	19.81	1.3	1407	5.89083
21.84	12.74	2.76	1	19.8	1.3	1406	5.88664
21.8	12.75	2.75	1	19.75	1.31	1401	5.86571
21.88	12.73	2.7	2	19.67	1.3	1400	5.86152
21.91	12.72	2.66	1	19.59	1.31	1394	5.8364
21.89	12.74	2.63	1	19.57	1.31	1390	5.81965
21.86	12.75	2.6	1	19.56	1.32	1386	5.8029
21.85	12.74	2.56	2	19.57	1.34	1385	5.79872
21.87	12.73	2.51	1	19.6	1.36	1380	5.77778
21.88	12.72	2.47	1	19.63	1.36	1377	5.76522
21.88	12.71	2.42	1	19.68	1.35	1374	5.75266
21.77	12.71	2.38	2	19.73	1.33	1372	5.74429
21.55	12.69	2.37	1	19.78	1.32	1363	5.70661
21.23	12.63	2.36	1	19.8	1.32	1353	5.66474
21.02	12.57	2.37	1	19.8	1.33	1348	5.64381
20.84	12.57	2.4	1	19.77	1.32	1343	5.62287
20.59	12.62	2.43	1	19.69	1.32	1337	5.59775
20.48	12.64	2.45	1	19.64	1.33	1334	5.58519
20.51	12.61	2.46	1	19.58	1.34	1334	5.58519
20.65	12.59	2.45	1	19.57	1.34	1338	5.60194
20.81	12.62	2.46	0	19.59	1.33	1343	5.62287
20.91	12.66	2.46	0	19.63	1.33	1347	5.63962
20.95	12.71	2.43	0	19.65	1.34	1346	5.63543
21.06	12.77	2.39	1	19.69	1.34	1348	5.64381
21.11	12.77	2.35	1	19.67	1.34	1345	5.63125
21.14	12.75	2.31	1	19.65	1.34	1343	5.62287
21.17	12.73	2.27	1	19.58	1.34	1337	5.59775
21.17	12.74	2.24	1	19.5	1.33	1333	5.581
21.18	12.75	2.2	1	19.38	1.31	1327	5.55588
21.24	12.71	2.19	0	19.27	1.31	1324	5.54332
21.32	12.66	2.18	0	19.14	1.31	1323	5.53914
21.38	12.65	2.15	0	19	1.32	1318	5.5182
21.46	12.64	2.13	0	18.9	1.33	1315	5.50564
21.56	12.64	2.14	0	18.87	1.32	1319	5.52239
21.58	12.63	2.16	0	18.91	1.31	1323	5.53914
21.63	12.6	2.19	0	19	1.3	1328	5.56007
21.65	12.59	2.25	1	19.12	1.31	1339	5.60613
21.62	12.6	2.29	0	19.21	1.32	1342	5.61869
21.7	12.59	2.3	0	19.34	1.33	1349	5.64799
21.76	12.58	2.31	0	19.44	1.32	1354	5.66893
21.72	12.57	2.29	1	19.53	1.32	1355	5.67311
21.65	12.59	2.25	1	19.65	1.31	1353	5.66474
21.6	12.61	2.23	1	19.71	1.31	1350	5.65218
21.55	12.64	2.22	1	19.75	1.31	1349	5.64799
21.49	12.61	2.2	1	19.74	1.32	1345	5.63125
21.43	12.57	2.18	0	19.72	1.33	1340	5.61031
21.39	12.54	2.14	0	19.66	1.33	1334	5.58519
21.4	12.53	2.11	1	19.63	1.32	1331	5.57263
21.49	12.56	2.1	1	19.61	1.31	1334	5.58519
21.52	12.57	2.11	1	19.63	1.32	1335	5.58938
21.48	12.56	2.12	1	19.65	1.34	1336	5.59356
21.43	12.53	2.12	1	19.7	1.36	1335	5.58938
21.44	12.53	2.14	0	19.73	1.36	1338	5.60194
21.44	12.52	2.16	0	19.78	1.35	1341	5.6145
21.42	12.54	2.17	0	19.81	1.34	1342	5.61869
21.33	12.58	2.19	0	19.84	1.35	1341	5.6145
21.14	12.57	2.2	1	19.86	1.36	1338	5.60194
21.05	12.58	2.21	0	19.89	1.35	1336	5.59356
20.95	12.63	2.18	0	19.93	1.35	1332	5.57682
20.87	12.64	2.15	0	19.93	1.36	1326	5.5517
20.85	12.64	2.13	0	19.89	1.37	1323	5.53914
20.77	12.68	2.13	0	19.85	1.36	1319	5.52239
20.65	12.73	2.14	0	19.8	1.36	1316	5.50983
20.6	12.71	2.16	0	19.73	1.35	1314	5.50146
20.64	12.73	2.19	0	19.67	1.35	1315	5.50564
20.62	12.8	2.21	1	19.57	1.34	1316	5.50983
20.53	12.83	2.26	1	19.47	1.34	1314	5.50146
20.51	12.81	2.31	0	19.4	1.34	1315	5.50564
20.45	12.84	2.39	1	19.39	1.35	1322	5.53495
20.37	12.91	2.46	0	19.43	1.35	1325	5.54751
20.29	12.97	2.51	1	19.47	1.35	1329	5.56426
20.26	13.01	2.57	1	19.52	1.35	1334	5.58519
20.33	13.04	2.62	1	19.52	1.34	1340	5.61031
20.37	13.09	2.69	1	19.52	1.34	1347	5.63962
20.32	13.14	2.76	1	19.51	1.34	1352	5.66055
20.17	13.15	2.83	1	19.55	1.34	1354	5.66893
20.01	13.2	2.89	1	19.63	1.33	1356	5.6773
19.92	13.25	2.93	1	19.72	1.33	1360	5.69405
19.79	13.28	2.95	2	19.83	1.34	1363	5.70661
19.74	13.31	2.95	2	19.92	1.34	1364	5.7108
19.69	13.37	2.96	2	19.98	1.34	1364	5.7108
19.6	13.44	2.96	2	20.08	1.34	1364	5.7108
19.6	13.5	2.97	2	20.14	1.34	1366	5.71917
19.67	13.57	2.95	2	20.21	1.33	1369	5.73173
19.67	13.62	2.93	2	20.21	1.33	1367	5.72336
19.71	13.7	2.91	2	20.19	1.33	1366	5.71917
19.78	13.78	2.86	2	20.14	1.34	1362	5.70242
19.83	13.81	2.8	2	20.08	1.34	1358	5.68567
19.98	13.83	2.74	1	19.96	1.32	1352	5.66055
20.12	13.88	2.69	1	19.9	1.32	1350	5.65218
20.21	13.89	2.63	1	19.84	1.32	1346	5.63543
20.27	13.89	2.56	2	19.76	1.33	1342	5.61869
20.32	13.9	2.53	1	19.72	1.34	1338	5.60194
20.41	13.86	2.51	1	19.65	1.36	1337	5.59775
20.45	13.85	2.46	1	19.62	1.35	1334	5.58519
20.45	13.84	2.41	2	19.59	1.34	1330	5.56844
20.44	13.79	2.36	1	19.51	1.34	1321	5.53076
20.53	13.75	2.33	1	19.45	1.34	1320	5.52658
20.65	13.69	2.26	1	19.35	1.34	1315	5.50564
20.7	13.63	2.2	0	19.26	1.34	1308	5.47633
20.82	13.57	2.13	0	19.22	1.34	1305	5.46377
20.88	13.55	2.09	1	19.2	1.35	1304	5.45959
20.8	13.53	2.09	1	19.24	1.35	1302	5.45121
20.66	13.49	2.12	1	19.33	1.35	1302	5.45121
20.54	13.45	2.17	1	19.42	1.35	1306	5.46796
20.39	13.43	2.21	0	19.53	1.36	1307	5.47215
20.26	13.39	2.26	1	19.69	1.36	1312	5.49308
20.17	13.36	2.29	0	19.78	1.36	1313	5.49727
19.98	13.36	2.34	0	19.9	1.36	1314	5.50146
19.85	13.37	2.36	1	19.96	1.36	1316	5.50983
19.76	13.39	2.38	1	20.01	1.36	1316	5.50983
19.69	13.4	2.38	1	20.05	1.36	1315	5.50564
19.69	13.39	2.38	1	20.06	1.36	1315	5.50564
19.65	13.44	2.4	1	20.09	1.36	1316	5.50983
19.62	13.51	2.42	0	20.14	1.35	1317	5.51402
19.54	13.54	2.43	0	20.2	1.35	1317	5.51402
19.35	13.57	2.42	0	20.31	1.35	1313	5.49727
19.21	13.6	2.42	0	20.36	1.35	1310	5.48471
19.26	13.67	2.42	0	20.42	1.33	1314	5.50146
19.28	13.75	2.42	0	20.44	1.33	1314	5.50146
19.29	13.84	2.42	0	20.43	1.33	1315	5.50564
19.41	13.93	2.41	1	20.38	1.33	1316	5.50983
19.51	13.95	2.42	0	20.32	1.33	1318	5.5182
19.69	13.98	2.46	0	20.28	1.34	1327	5.55588
19.86	14.07	2.49	0	20.29	1.34	1334	5.58519
19.91	14.15	2.51	1	20.29	1.35	1338	5.60194
19.85	14.14	2.51	1	20.32	1.36	1338	5.60194
19.79	14.13	2.5	1	20.32	1.36	1335	5.58938
19.75	14.08	2.47	1	20.32	1.36	1331	5.57263
19.71	14.04	2.48	0	20.27	1.35	1328	5.56007
19.75	14.01	2.45	1	20.21	1.34	1327	5.55588
19.91	14.02	2.43	1	20.13	1.33	1327	5.55588
20.04	14.03	2.44	1	20.06	1.33	1330	5.56844
20.1	14.03	2.5	1	19.96	1.33	1335	5.58938
20.08	14.01	2.57	1	19.92	1.33	1340	5.61031
20.07	14.01	2.64	1	19.9	1.34	1344	5.62706
19.91	14.03	2.72	1	19.92	1.33	1347	5.63962
19.68	14.01	2.76	1	19.96	1.33	1344	5.62706
19.45	13.93	2.82	1	19.98	1.35	1343	5.62287
19.37	13.9	2.85	1	19.98	1.36	1343	5.62287
19.42	13.92	2.85	2	19.96	1.35	1347	5.63962
19.45	13.94	2.84	2	19.9	1.35	1345	5.63125
19.45	13.95	2.84	2	19.83	1.36	1343	5.62287
19.54	13.95	2.81	1	19.7	1.36	1338	5.60194
19.69	13.9	2.77	1	19.58	1.37	1336	5.59356
19.85	13.89	2.73	1	19.47	1.38	1335	5.58938
20.03	13.94	2.7	2	19.38	1.36	1337	5.59775
20.12	13.95	2.69	2	19.33	1.34	1337	5.59775
20.17	13.93	2.72	2	19.32	1.33	1341	5.6145
20.18	13.93	2.75	1	19.34	1.34	1343	5.62287
20.2	13.93	2.78	1	19.38	1.35	1347	5.63962
20.36	13.93	2.81	1	19.42	1.35	1356	5.6773
20.53	13.9	2.82	2	19.45	1.34	1364	5.7108
20.74	13.89	2.82	1	19.49	1.33	1369	5.73173
20.87	13.89	2.8	1	19.53	1.33	1373	5.74848
20.99	13.89	2.77	1	19.54	1.33	1374	5.75266
21.13	13.89	2.72	2	19.57	1.33	1377	5.76522
21.2	13.85	2.68	1	19.6	1.33	1373	5.74848
21.21	13.77	2.65	1	19.65	1.33	1374	5.75266
21.18	13.71	2.64	1	19.69	1.32	1373	5.74848
21.14	13.67	2.62	1	19.73	1.31	1371	5.7401
21.16	13.64	2.59	1	19.78	1.3	1370	5.73592
21.11	13.62	2.56	1	19.83	1.3	1367	5.72336
20.99	13.65	2.54	1	19.89	1.3	1363	5.70661
20.93	13.63	2.53	1	19.92	1.32	1362	5.70242
20.82	13.6	2.52	1	19.95	1.33	1358	5.68567
20.61	13.54	2.5	1	19.95	1.33	1350	5.65218
20.56	13.47	2.49	1	19.96	1.34	1348	5.64381
20.61	13.42	2.47	1	19.94	1.34	1347	5.63962
20.58	13.43	2.49	1	19.92	1.35	1348	5.64381
20.54	13.42	2.51	1	19.86	1.36	1346	5.63543
20.59	13.41	2.51	1	19.81	1.35	1347	5.63962
20.66	13.43	2.5	1	19.77	1.35	1347	5.63962
20.63	13.46	2.47	1	19.75	1.34	1342	5.61869
20.63	13.44	2.49	1	19.73	1.34	1344	5.62706
20.67	13.43	2.49	0	19.73	1.34	1344	5.62706
20.6	13.47	2.46	0	19.75	1.35	1340	5.61031
20.57	13.49	2.42	0	19.81	1.35	1337	5.59775
20.61	13.48	2.39	1	19.84	1.35	1339	5.60613
20.63	13.48	2.38	1	19.83	1.35	1337	5.59775
20.68	13.47	2.35	1	19.78	1.34	1335	5.58938
20.79	13.42	2.3	0	19.72	1.33	1331	5.57263
20.78	13.37	2.25	1	19.64	1.32	1326	5.5517
20.81	13.35	2.21	1	19.54	1.32	1321	5.53076
20.88	13.32	2.2	1	19.47	1.32	1320	5.52658
20.93	13.3	2.19	1	19.42	1.33	1319	5.52239
20.98	13.22	2.17	0	19.37	1.32	1317	5.51402
21.01	13.16	2.17	0	19.33	1.32	1317	5.51402
20.98	13.17	2.17	1	19.28	1.32	1316	5.50983
21	13.17	2.19	0	19.23	1.31	1315	5.50564
21.05	13.13	2.21	0	19.18	1.31	1318	5.5182
21.1	13.06	2.21	0	19.18	1.31	1319	5.52239
21.14	13.03	2.21	0	19.18	1.31	1321	5.53076
21.14	12.99	2.26	1	19.23	1.3	1327	5.55588
21.09	12.98	2.35	1	19.29	1.3	1334	5.58519
20.96	12.95	2.47	1	19.41	1.3	1344	5.62706
20.55	12.93	2.72	1	19.71	1.32	1361	5.69823
20.23	12.86	2.81	1	19.94	1.31	1365	5.71498
20.1	12.78	2.83	1	20.09	1.31	1366	5.71917
20.04	12.72	2.84	1	20.18	1.31	1367	5.72336
20.01	12.72	2.84	1	20.22	1.31	1367	5.72336
20.07	12.73	2.84	1	20.25	1.31	1370	5.73592
20.07	12.73	2.84	1	20.27	1.32	1371	5.7401
20.06	12.72	2.83	2	20.26	1.32	1371	5.7401
20.11	12.74	2.83	1	20.27	1.32	1371	5.7401
20.12	12.74	2.83	1	20.26	1.32	1371	5.7401
20.17	12.74	2.83	1	20.26	1.32	1372	5.74429
20.19	12.72	2.84	1	20.25	1.32	1374	5.75266
20.12	12.73	2.84	1	20.26	1.32	1372	5.74429
20.04	12.73	2.84	1	20.26	1.32	1369	5.73173
20.03	12.73	2.83	1	20.26	1.32	1368	5.72754
20.08	12.75	2.83	1	20.27	1.33	1371	5.7401
20.14	12.74	2.83	1	20.28	1.33	1372	5.74429
20.12	12.73	2.83	1	20.28	1.33	1372	5.74429
20.08	12.75	2.83	1	20.29	1.33	1371	5.7401
20.04	12.74	2.84	1	20.3	1.33	1370	5.73592
20.07	12.73	2.84	1	20.3	1.33	1371	5.7401
20.15	12.7	2.82	1	20.29	1.33	1372	5.74429
20.15	12.69	2.83	1	20.29	1.34	1373	5.74848
20.07	12.71	2.84	1	20.3	1.34	1371	5.7401
20.04	12.71	2.84	1	20.3	1.34	1370	5.73592
20.04	12.7	2.84	1	20.3	1.34	1370	5.73592
20.07	12.68	2.84	1	20.3	1.34	1371	5.7401
20.09	12.69	2.83	1	20.3	1.34	1371	5.7401
20.11	12.73	2.82	1	20.31	1.35	1371	5.7401
20.14	12.74	2.82	1	20.31	1.35	1372	5.74429
20.18	12.72	2.83	1	20.3	1.35	1374	5.75266
20.21	12.71	2.83	1	20.3	1.35	1374	5.75266
20.19	12.7	2.83	1	20.3	1.35	1374	5.75266
20.19	12.7	2.84	1	20.3	1.35	1375	5.75685
20.2	12.71	2.86	1	20.3	1.35	1377	5.76522
20.18	12.68	2.85	1	20.3	1.35	1376	5.76104
20.08	12.65	2.85	1	20.3	1.35	1373	5.74848
20.04	12.67	2.85	1	20.3	1.35	1371	5.7401
20.12	12.69	2.84	1	20.3	1.36	1373	5.74848
20.14	12.71	2.83	1	20.3	1.36	1372	5.74429
20.08	12.74	2.85	1	20.31	1.36	1374	5.75266
20.08	12.73	2.85	1	20.31	1.36	1374	5.75266
20.08	12.69	2.85	1	20.3	1.36	1373	5.74848
20.03	12.68	2.86	1	20.3	1.36	1372	5.74429
20.07	12.7	2.86	1	20.3	1.37	1373	5.74848
20.14	12.7	2.86	1	20.3	1.37	1375	5.75685
20.2	12.67	2.85	1	20.3	1.37	1376	5.76104
20.17	12.66	2.84	1	20.3	1.37	1374	5.75266
20.08	12.66	2.84	1	20.3	1.37	1372	5.74429
20.06	12.68	2.85	1	20.3	1.37	1372	5.74429
20.06	12.7	2.85	1	20.3	1.37	1372	5.74429
20.04	12.68	2.85	1	20.3	1.37	1371	5.7401
20.04	12.66	2.87	1	20.3	1.37	1373	5.74848
20.07	12.69	2.87	1	20.3	1.37	1374	5.75266
20.08	12.71	2.86	1	20.3	1.38	1374	5.75266
20.1	12.72	2.87	1	20.3	1.38	1375	5.75685
20.09	12.74	2.86	1	20.31	1.38	1375	5.75685
20.06	12.72	2.85	1	20.3	1.38	1372	5.74429
20.09	12.68	2.84	1	20.3	1.38	1372	5.74429
20.11	12.67	2.84	1	20.3	1.38	1372	5.74429
20.07	12.68	2.85	1	20.3	1.39	1372	5.74429
20.07	12.65	2.86	1	20.3	1.39	1373	5.74848
20.1	12.63	2.86	1	20.29	1.39	1374	5.75266
20.12	12.66	2.87	1	20.3	1.39	1376	5.76104
20.12	12.69	2.87	1	20.3	1.39	1376	5.76104
20.1	12.69	2.86	1	20.3	1.39	1374	5.75266
20.06	12.66	2.87	1	20.3	1.39	1374	5.75266
20.03	12.67	2.88	0	20.29	1.39	1373	5.74848
20.02	12.71	2.87	1	20.29	1.38	1373	5.74848
20.06	12.71	2.86	1	20.28	1.37	1373	5.74848
20.11	12.71	2.84	1	20.16	5.17	1369	5.73173
12.16	12.68	2.83	1	18.81	13.88	1093	4.57617
11.69	12.62	2.83	1	13.04	14.97	930	3.89372
4.69	11.38	2.81	1	8.1	16.33	591	2.4744
3.73	8.51	2.72	2	5.82	17.22	497	2.08084
2.74	5.53	2.53	3	2.98	18.16	379	1.5868
1.56	3.08	2.12	6	0.97	18.84	261	1.09275
0.81	1.73	1.5	9	0.14	19.21	168	0.703382
0.25	0.74	0.73	8	0	19.57	81	0.339131
0.1	0.42	0.39	8	0	19.72	48	0.200966
0.06	0.29	0.25	3	0	19.8	26	0.108857
0.04	0.23	0.2	2	0	19.84	21	0.0879228
0.04	0.22	0.18	1	0	19.86	17	0.0711756
0.04	0.21	0.18	1	0	19.87	17	0.0711756
0.03	0.22	0.18	1	0	19.87	16	0.0669888
0.03	0.21	0.17	1	0	19.88	15	0.062802
0.03	0.21	0.17	1	0	19.92	15	0.062802
0.02	0.2	0.17	1	0	19.96	15	0.062802
0.01	0.18	0.16	1	0	19.99	14	0.0586152
0.01	0.16	0.15	1	0	20	13	0.0544284
0.01	0.16	0.15	1	0	20	13	0.0544284
0.01	0.16	0.15	1	0	19.98	13	0.0544284
0.01	0.16	0.15	1	0	19.96	13	0.0544284
0.01	0.17	0.15	1	0	19.93	13	0.0544284
0.01	0.18	0.15	1	0	19.91	13	0.0544284
0.01	0.18	0.16	1	0	19.89	14	0.0586152
0.01	0.18	0.16	1	0	19.87	14	0.0586152
0.01	0.19	0.16	1	0	19.85	14	0.0586152
0.01	0.2	0.16	1	0	19.83	14	0.0586152
0.01	0.2	0.16	1	0	19.82	14	0.0586152
0.01	0.2	0.15	1	0	19.8	13	0.0544284
0.01	0.22	0.15	1	0	19.79	13	0.0544284
0.01	0.23	0.15	1	0	19.77	13	0.0544284
0.01	0.24	0.16	1	0	19.76	14	0.0586152
0.01	0.24	0.16	1	0	19.75	14	0.0586152
0.01	0.24	0.16	1	0	19.74	14	0.0586152
0.01	0.24	0.16	1	0	19.72	14	0.0586152
0.01	0.25	0.16	1	0	19.71	14	0.0586152
0.01	0.26	0.16	1	0	19.7	14	0.0586152
0.01	0.27	0.16	1	0	19.69	14	0.0586152
0.01	0.27	0.16	1	0	19.68	14	0.0586152
0.01	0.27	0.16	1	0	19.67	14	0.0586152
0.01	0.28	0.16	1	0	19.66	14	0.0586152
0.02	0.28	0.16	1	0	19.65	14	0.0586152
0.02	0.28	0.16	1	0	19.64	14	0.0586152
0.02	0.3	0.15	1	0	19.64	13	0.0544284
0.01	0.31	0.15	1	0	19.63	13	0.0544284
0.01	0.31	0.16	1	0	19.62	14	0.0586152
0.01	0.31	0.15	1	0	19.61	13	0.0544284
0.01	0.31	0.15	0	0	19.61	12	0.0502416
0.01	0.32	0.16	0	0	19.6	13	0.0544284
0.01	0.33	0.16	1	0	19.59	14	0.0586152
0.02	0.35	0.16	1	0	19.59	14	0.0586152
0.02	0.36	0.16	1	0	19.58	14	0.0586152
0.01	0.36	0.16	1	0	19.58	14	0.0586152
0.01	0.35	0.16	1	0	19.57	14	0.0586152
0.01	0.36	0.17	1	0	19.57	15	0.062802
0.01	0.37	0.16	1	0	19.56	14	0.0586152
0.01	0.37	0.16	1	0	19.56	14	0.0586152
0.01	0.37	0.15	1	0	19.55	13	0.0544284
0.01	0.39	0.16	1	0	19.54	14	0.0586152
0.01	0.39	0.16	1	0	19.54	14	0.0586152
0.01	0.39	0.17	1	0	19.53	15	0.062802
0.01	0.39	0.17	1	0	19.53	15	0.062802
0.01	0.39	0.17	1	0	19.53	15	0.062802
0.01	0.4	0.17	1	0	19.52	15	0.062802
0.01	0.4	0.16	1	0	19.52	14	0.0586152
0.02	0.41	0.16	1	0	19.51	14	0.0586152
0.01	0.42	0.16	1	0	19.51	14	0.0586152
0.01	0.43	0.16	1	0	19.51	14	0.0586152
0.02	0.43	0.16	1	0	19.5	14	0.0586152
0.02	0.43	0.17	1	0	19.5	15	0.062802
0.02	0.43	0.17	1	0	19.5	15	0.062802
19.5118	14.0343	2.51477	1.8803	19.5169	1.35567	1308.45	5.4782
1.56644	1.09735	0.250269	0.975879	0.40787	0.109359	47.8952	0.200528

## Sheet: FM7%
Gas analysis (two hours) Vol%									Total run data (six hours). Temp = °C
							kcal/m3	MJ.m3
Time	CO	CO2	CH4	CnHm	H2	O2	LHV		Time (min)	Ttred	Tbred	Pratio	Observations
42241.4	0	0	0.06	0	0	20.67	5	0.020934	920	865	795	41
42241.4	0	0	0.06	1	0	20.72	6	0.0251208	925	864	800	41
42241.4	0	0	0.06	1	0	20.75	6	0.0251208	930	864	794	40
42241.4	0	0.01	0.06	1	0	20.76	6	0.0251208	935	885	794	41
42241.4	0	0.02	0.06	0	0	20.77	5	0.020934	940	904	801	45
42241.4	0.62	0.03	0.07	0	0	20.73	24	0.100483	945	891	803	43
42241.4	7.59	0.03	0.19	1	0	18.54	246	1.02995	950	895	799	43
42241.4	9.06	0.04	0.42	3	0.33	16.2	321	1.34396	955	897	796	42
42241.4	10.86	0.04	0.84	6	2.63	12.28	475	1.98873	1000	896	790	36
42241.4	14.02	0.05	1.15	9	5.35	9.75	671	2.80934	1005	885	785	36
42241.4	17.18	0.06	1.4	10	8.26	8.35	865	3.62158	1010	876	782	36
42241.4	20.16	0.06	1.66	0	11.51	7.24	1046	4.37939	1015	903	784	35
42241.4	21.96	0.07	1.8	0	13.62	5.94	1166	4.88181	1020	900	797	38
42241.4	23.53	0.07	1.94	0	15.63	4.6	1278	5.35073	1025	923	808	38
42241.4	24.37	0.07	2.05	0	16.76	3.86	1341	5.6145	1030	917	808	36	Gas analyser on here
42241.4	24.92	0.07	2.14	0	17.62	3.33	1388	5.81128	1035	952	810	34
42241.4	25.33	0.08	2.2	0	18.36	2.9	1424	5.962	1040	940	817	39
42241.4	25.57	0.08	2.23	1	18.76	2.67	1446	6.05411	1045	967	822	35
42241.4	25.81	0.09	2.22	1	19.09	2.47	1460	6.11273	1050	941	821	38
42241.4	25.88	0.11	2.21	1	19.29	2.36	1467	6.14204	1055	901	802	39
42241.4	25.87	0.13	2.22	1	19.47	2.28	1472	6.16297	1100	910	777	36
42241.4	25.91	0.16	2.23	1	19.65	2.21	1479	6.19228	1105	935	770	33
42241.4	25.95	0.18	2.24	1	19.8	2.16	1486	6.22158	1110	939	771	33
42241.4	26	0.22	2.24	1	19.91	2.12	1489	6.23415	1115	902	753	32		Ttred		Tbred
42241.4	26.03	0.25	2.24	1	19.99	2.08	1492	6.24671	1120	932	752	32		920.96	Ave	787.16
42241.4	26.08	0.3	2.25	2	20.05	2.06	1499	6.27601	1125	910	748	30
42241.4	26.15	0.38	2.29	1	20.11	2.02	1504	6.29695	1130	910	751	30
42241.4	26.17	0.47	2.33	1	20.16	2	1508	6.31369	1135	916	759	28
42241.4	26.14	0.58	2.37	2	20.15	1.97	1513	6.33463	1140	944	784	32
42241.4	26.09	0.68	2.41	2	20.13	1.96	1514	6.33882	1145	924	809	34
42241.4	26.09	0.81	2.43	1	20.07	1.96	1513	6.33463	1150	928	813	35
42241.4	26.16	0.98	2.44	1	20.05	1.94	1515	6.343	1155	903	814	33
42241.4	26.15	1.15	2.5	1	20.05	1.93	1520	6.36394	1200	910	789	31
42241.4	26.01	1.38	2.58	1	20.12	1.91	1524	6.38068	1205	902	786	28
42241.4	25.88	1.59	2.64	1	20.21	1.9	1528	6.39743	1210	921	789	31
42241.4	25.7	1.82	2.69	2	20.28	1.89	1530	6.4058	1215	916	791	29
42241.4	25.37	2.12	2.74	1	20.27	1.88	1523	6.3765	1220	922	795	31
42241.4	25.27	2.38	2.75	1	20.22	1.88	1518	6.35556	1225	898	777	31
42241.4	25.27	2.71	2.74	1	20.1	1.87	1515	6.343	1230	884	771	29	Gas analyser off
42241.4	25.23	2.99	2.74	1	20	1.86	1512	6.33044	1235	910	780	31
42241.4	25.14	3.26	2.74	1	19.88	1.85	1506	6.30532	1240	924	774	31
42241.4	24.9	3.64	2.76	2	19.75	1.85	1498	6.27183	1245	892	766	29
42241.4	24.72	3.93	2.77	1	19.6	1.85	1488	6.22996	1250	888	764	31
42241.4	24.7	4.26	2.77	1	19.36	1.84	1481	6.20065	1255	907	761	29
42241.4	24.73	4.53	2.76	1	19.12	1.83	1475	6.17553	1300	903	761	31
42241.4	24.69	4.79	2.73	1	18.86	1.83	1465	6.13366	1305	901	761	31
42241.4	24.67	5.09	2.69	2	18.55	1.81	1454	6.08761	1310	949	758	31
42241.4	24.7	5.34	2.67	2	18.31	1.8	1448	6.06249	1315	898	751	32
42241.4	24.64	5.58	2.64	1	18.02	1.79	1434	6.00387	1320	935	751	30
42241.4	24.59	5.77	2.6	1	17.77	1.79	1423	5.95782	1325	965	752	31
42241.4	24.66	5.96	2.58	1	17.58	1.78	1418	5.93688	1330	950	752	32
42241.4	24.79	6.18	2.55	2	17.4	1.78	1417	5.9327	1335	920	748	29
42241.4	24.87	6.31	2.54	2	17.34	1.78	1416	5.92851	1340	929	741	30
42241.4	24.93	6.43	2.53	2	17.33	1.78	1418	5.93688	1345	917	740	32
42241.4	24.86	6.54	2.51	2	17.39	1.78	1415	5.92432	1350	908	735	27
42241.4	24.75	6.63	2.49	2	17.45	1.78	1411	5.90757	1355	942	740	32
42241.4	24.62	6.73	2.44	1	17.5	1.77	1403	5.87408	1400	945	741	31
42241.4	24.5	6.79	2.38	2	17.51	1.77	1397	5.84896	1405	941	747	33
42241.4	24.44	6.85	2.29	1	17.46	1.76	1383	5.79034	1410	952	753	29
42241.4	24.46	6.9	2.23	1	17.4	1.75	1378	5.76941	1415	952	751	27
42241.4	24.53	6.94	2.16	1	17.32	1.75	1372	5.74429	1420	957	751	27
42241.4	24.64	6.96	2.06	1	17.26	1.73	1364	5.7108	1425	926	740	29
42241.4	24.73	6.98	1.99	1	17.22	1.73	1360	5.69405	1430	919	740	29
42241.4	24.88	6.99	1.96	2	17.21	1.72	1364	5.7108	1435	924	738	31
42241.4	25.04	7.02	1.97	2	17.22	1.71	1369	5.73173	1440	922	734	28
42241.4	25.17	7.05	1.97	2	17.29	1.71	1375	5.75685	1445	923	741	32
42241.4	25.33	7.04	1.99	1	17.38	1.7	1382	5.78616	1450	916	735	28
42241.4	25.45	7.04	2.01	0	17.47	1.7	1390	5.81965	1455	908	738	30
42241.4	25.46	7.04	2.01	0	17.58	1.7	1392	5.82803	1500	909	732	26
42241.4	25.35	7.02	1.99	0	17.63	1.7	1389	5.81547	1505	906	728	28
42241.4	25.25	7.01	1.95	1	17.7	1.7	1385	5.79872	1510	900	721	29
42241.4	25.24	7.01	1.91	0	17.77	1.7	1381	5.78197	1515	915	722	28
42241.4	25.2	7.01	1.88	0	17.82	1.7	1380	5.77778	1515	915	722	28
42241.4	25.13	7.01	1.85	0	17.87	1.69	1376	5.76104		864	721	26	Min
42241.4	25.06	7.01	1.85	0	17.91	1.68	1375	5.75685		967	822	45	Max
42241.4	24.93	7	1.88	0	17.94	1.67	1375	5.75685		23.0342	27.9524	4.48106	St Dev
42241.4	24.82	7	1.93	0	17.96	1.67	1376	5.76104		915.616	769.534	32.6849	Ave
42241.4	24.79	7.01	1.98	1	17.99	1.66	1381	5.78197
42241.4	24.77	7.03	2.03	0	18.04	1.65	1385	5.79872
42241.4	24.76	7.04	2.09	1	18.07	1.64	1392	5.82803
42241.4	24.81	7.07	2.16	1	18.1	1.64	1400	5.86152
42241.4	24.91	7.1	2.25	1	18.16	1.63	1412	5.91176
42241.4	24.84	7.13	2.26	1	18.2	1.63	1411	5.90757
42241.4	24.71	7.18	2.26	1	18.19	1.63	1407	5.89083
42241.4	24.72	7.23	2.24	1	18.15	1.63	1406	5.88664
42241.4	24.72	7.26	2.2	1	18.09	1.64	1400	5.86152
42241.4	24.68	7.29	2.18	1	18.01	1.64	1395	5.84059
42241.4	24.6	7.32	2.16	1	17.91	1.64	1389	5.81547
42241.4	24.56	7.37	2.14	1	17.79	1.63	1383	5.79034
42241.4	24.57	7.4	2.14	1	17.69	1.63	1380	5.77778
42241.4	24.53	7.44	2.15	1	17.61	1.63	1378	5.76941
42241.4	24.45	7.45	2.18	1	17.54	1.63	1376	5.76104
42241.4	24.35	7.45	2.23	1	17.53	1.63	1377	5.76522
42241.4	24.26	7.49	2.32	1	17.6	1.63	1385	5.79872
42241.4	24.24	7.54	2.42	0	17.74	1.62	1394	5.8364
42241.4	24.11	7.58	2.54	1	17.93	1.61	1406	5.88664
42241.4	23.98	7.61	2.68	1	18.2	1.61	1421	5.94944
42241.4	23.96	7.63	2.8	1	18.42	1.6	1438	6.02062
42241.4	23.86	7.67	2.94	1	18.61	1.6	1452	6.07923
42241.4	23.8	7.7	3.03	0	18.71	1.6	1458	6.10435
42241.4	23.78	7.76	3.07	1	18.75	1.6	1464	6.12948
42241.4	23.8	7.81	3.09	1	18.74	1.59	1466	6.13785
42241.4	23.83	7.86	3.07	2	18.67	1.59	1465	6.13366
42241.4	23.84	7.98	3.05	1	18.53	1.59	1458	6.10435
42241.4	23.91	8.04	3.03	1	18.43	1.58	1455	6.09179
42241.4	24	8.1	3.01	2	18.32	1.58	1456	6.09598
42241.4	24.16	8.16	2.98	2	18.18	1.59	1455	6.09179
42241.4	24.34	8.2	2.94	2	18.1	1.59	1455	6.09179
42241.4	24.48	8.25	2.9	1	18	1.59	1450	6.07086
42241.4	24.53	8.31	2.86	2	17.93	1.6	1449	6.06667
42241.4	24.52	8.36	2.83	2	17.85	1.6	1444	6.04574
42241.4	24.55	8.41	2.75	2	17.71	1.6	1434	6.00387
42241.4	24.57	8.42	2.66	2	17.58	1.61	1424	5.962
42241.4	24.41	8.41	2.54	3	17.42	1.62	1405	5.88245
42241.4	24.24	8.39	2.47	2	17.32	1.62	1391	5.82384
42241.4	24.15	8.38	2.44	2	17.24	1.62	1384	5.79453
42241.4	24.02	8.37	2.44	2	17.21	1.62	1379	5.7736
42241.4	23.9	8.37	2.46	2	17.22	1.62	1378	5.76941
42241.4	23.87	8.36	2.49	2	17.28	1.62	1381	5.78197
42241.4	23.87	8.35	2.54	2	17.33	1.62	1386	5.8029
42241.4	23.84	8.34	2.56	2	17.38	1.62	1388	5.81128
42241.4	23.83	8.34	2.55	2	17.44	1.63	1389	5.81547
42241.4	23.83	8.34	2.51	2	17.45	1.62	1386	5.8029
42241.4	23.87	8.32	2.47	2	17.47	1.62	1384	5.79453
42241.4	23.96	8.31	2.44	1	17.43	1.62	1381	5.78197
42241.4	24.05	8.3	2.4	2	17.39	1.62	1380	5.77778
42241.4	24.12	8.29	2.36	2	17.32	1.62	1378	5.76941
42241.4	24.17	8.3	2.36	2	17.27	1.62	1378	5.76941
42241.4	24.24	8.31	2.37	2	17.24	1.61	1381	5.78197
42241.4	24.21	8.3	2.38	3	17.24	1.61	1382	5.78616
42241.4	24.13	8.28	2.39	2	17.26	1.61	1380	5.77778
42241.4	24.06	8.27	2.38	2	17.26	1.61	1377	5.76522
42241.4	24.07	8.26	2.36	2	17.23	1.61	1374	5.75266
42241.4	24.07	8.23	2.32	2	17.19	1.61	1370	5.73592
42241.4	24.13	8.23	2.29	2	17.18	1.6	1369	5.73173
42241.4	24.33	8.22	2.26	3	17.18	1.6	1373	5.74848
42241.4	24.57	8.18	2.25	2	17.15	1.59	1378	5.76941
42241.4	24.57	8.16	2.23	2	17.12	1.58	1376	5.76104
42241.4	24.53	8.13	2.2	2	17.08	1.58	1370	5.73592
42241.4	24.61	8.1	2.21	2	17.05	1.57	1373	5.74848
42241.4	24.7	8.09	2.24	2	17.03	1.57	1378	5.76941
42241.4	24.77	8.07	2.28	1	17.03	1.56	1381	5.78197
42241.4	24.87	8.05	2.33	1	17.07	1.56	1389	5.81547
42241.4	25.13	8.02	2.38	2	17.13	1.56	1406	5.88664
42241.4	25.19	7.99	2.4	2	17.18	1.56	1410	5.90339
42241.4	25.17	7.96	2.4	2	17.22	1.56	1410	5.90339
42241.4	25.17	7.93	2.39	2	17.25	1.56	1411	5.90757
42241.4	25.06	7.88	2.38	2	17.29	1.57	1408	5.89501
42241.4	24.99	7.87	2.37	2	17.35	1.58	1406	5.88664
42241.4	25.02	7.87	2.36	2	17.39	1.58	1407	5.89083
42241.4	24.95	7.85	2.33	2	17.43	1.58	1402	5.86989
42241.4	24.79	7.82	2.3	1	17.43	1.58	1394	5.8364
42241.4	24.75	7.81	2.28	1	17.4	1.57	1390	5.81965
42241.4	24.76	7.78	2.28	1	17.34	1.57	1389	5.81547
42241.4	24.75	7.76	2.31	1	17.32	1.56	1391	5.82384
42241.4	24.74	7.74	2.35	2	17.36	1.56	1397	5.84896
42241.4	24.66	7.73	2.43	1	17.49	1.56	1403	5.87408
42241.4	24.6	7.76	2.48	2	17.63	1.57	1411	5.90757
42241.4	24.64	7.75	2.5	2	17.81	1.57	1418	5.93688
42241.4	24.65	7.74	2.5	2	17.92	1.58	1421	5.94944
42241.4	24.66	7.74	2.49	1	17.99	1.58	1421	5.94944
42241.4	24.57	7.74	2.45	1	17.96	1.59	1414	5.92014
42241.4	24.39	7.74	2.43	1	17.89	1.59	1405	5.88245
42241.4	24.24	7.76	2.38	2	17.79	1.59	1396	5.84477
42241.4	24.23	7.77	2.32	2	17.7	1.6	1388	5.81128
42241.4	24.33	7.78	2.29	2	17.59	1.6	1386	5.8029
42241.4	24.36	7.78	2.26	2	17.47	1.6	1381	5.78197
42241.4	24.35	7.78	2.26	2	17.39	1.59	1377	5.76522
42241.4	24.31	7.79	2.29	1	17.29	1.58	1375	5.75685
42241.4	24.26	7.8	2.32	1	17.22	1.58	1375	5.75685
42241.4	24.28	7.82	2.35	2	17.14	1.58	1377	5.76522
42241.4	24.31	7.86	2.39	2	17.09	1.57	1381	5.78197
42241.4	24.34	7.86	2.44	1	17.07	1.56	1383	5.79034
42241.4	24.46	7.88	2.53	2	17.13	1.54	1399	5.85733
42241.4	24.53	7.9	2.58	1	17.2	1.53	1405	5.88245
42241.4	24.49	7.91	2.6	1	17.29	1.52	1408	5.89501
42241.4	24.35	7.93	2.63	1	17.36	1.51	1407	5.89083
42241.4	24.27	7.93	2.64	1	17.37	1.51	1406	5.88664
42241.4	24.29	7.96	2.62	1	17.34	1.51	1404	5.87827
42241.4	24.38	7.97	2.61	1	17.3	1.5	1404	5.87827
42241.4	24.47	7.98	2.6	2	17.28	1.49	1409	5.8992
42241.4	24.68	7.99	2.61	1	17.3	1.48	1413	5.91595
42241.4	24.84	8.02	2.62	1	17.34	1.47	1420	5.94526
42241.4	24.96	8.05	2.59	1	17.42	1.47	1424	5.962
42241.4	25.06	8.04	2.56	2	17.51	1.47	1429	5.98294
42241.4	25.22	8.04	2.51	2	17.61	1.46	1432	5.9955
42241.4	25.31	8.05	2.46	2	17.77	1.46	1434	6.00387
42241.4	25.31	8.05	2.43	2	17.86	1.45	1434	6.00387
42241.4	25.44	8.06	2.38	2	17.94	1.45	1436	6.01224
42241.4	25.52	8.05	2.34	1	17.93	1.44	1432	5.9955
42241.4	25.61	8.01	2.32	1	17.87	1.43	1432	5.9955
42241.4	25.77	7.96	2.28	1	17.79	1.43	1431	5.99131
42241.4	25.88	7.94	2.26	2	17.75	1.42	1434	6.00387
42241.4	26.02	7.91	2.24	2	17.7	1.42	1435	6.00806
42241.4	26.09	7.89	2.22	2	17.7	1.43	1435	6.00806
42241.4	26.07	7.84	2.2	2	17.7	1.43	1432	5.9955
42241.4	26.06	7.78	2.19	1	17.76	1.44	1431	5.99131
42241.4	26	7.74	2.2	1	17.82	1.45	1432	5.9955
42241.4	25.78	7.71	2.2	2	17.92	1.46	1430	5.98712
42241.4	25.65	7.69	2.19	1	17.98	1.47	1425	5.96619
42241.4	25.52	7.64	2.15	1	17.97	1.48	1417	5.9327
42241.4	25.23	7.59	2.09	1	17.88	1.49	1401	5.86571
42241.4	25.07	7.57	2.05	1	17.77	1.5	1389	5.81547
42241.4	25.02	7.52	2	1	17.61	1.5	1380	5.77778
42241.4	25.02	7.49	1.99	1	17.49	1.5	1376	5.76104
42241.4	24.98	7.48	1.98	1	17.39	1.5	1370	5.73592
42241.4	24.95	7.47	1.96	1	17.3	1.51	1366	5.71917
42241.4	25.08	7.45	1.93	1	17.24	1.5	1366	5.71917
42241.4	25.29	7.4	1.9	1	17.17	1.5	1368	5.72754
42241.4	25.42	7.36	1.88	1	17.13	1.5	1370	5.73592
42241.4	25.61	7.35	1.87	1	17.06	1.49	1372	5.74429
42241.4	25.85	7.33	1.87	1	16.98	1.49	1378	5.76941
42241.4	25.85	7.29	1.89	1	16.93	1.49	1379	5.7736
42241.4	25.83	7.27	1.94	1	16.91	1.48	1381	5.78197
42241.4	25.81	7.26	2.01	1	16.96	1.47	1387	5.80709
42241.4	25.74	7.24	2.09	1	17.08	1.47	1395	5.84059
42241.4	25.69	7.2	2.17	1	17.29	1.47	1407	5.89083
42241.4	25.68	7.18	2.23	1	17.47	1.47	1417	5.9327
42241.4	25.66	7.14	2.27	1	17.69	1.47	1424	5.962
42241.4	25.62	7.13	2.29	0	17.82	1.48	1428	5.97875
42241.4	25.51	7.11	2.3	1	17.92	1.48	1428	5.97875
42241.4	25.41	7.08	2.3	0	17.99	1.47	1426	5.97038
42241.4	25.35	7.06	2.29	0	18.01	1.47	1424	5.962
42241.4	25.27	7.04	2.28	0	18.02	1.47	1421	5.94944
42241.4	25.23	7.04	2.28	0	18	1.48	1419	5.94107
42241.4	25.2	7.06	2.29	0	17.98	1.48	1419	5.94107
42241.4	25.27	7.09	2.29	0	17.97	1.48	1420	5.94526
42241.4	25.32	7.1	2.28	0	17.99	1.48	1422	5.95363
42241.4	25.27	7.11	2.27	1	18.08	1.48	1422	5.95363
42241.4	25.21	7.14	2.27	1	18.15	1.49	1422	5.95363
42241.4	25.13	7.16	2.27	1	18.2	1.49	1421	5.94944
42241.4	24.98	7.21	2.3	0	18.24	1.5	1419	5.94107
42241.4	24.83	7.24	2.32	0	18.24	1.5	1417	5.9327
42241.4	24.72	7.27	2.33	0	18.19	1.51	1413	5.91595
42241.4	24.75	7.29	2.33	0	18.13	1.51	1412	5.91176
42241.4	24.8	7.31	2.35	1	18.05	1.51	1414	5.92014
42241.4	24.8	7.35	2.38	1	18.02	1.51	1417	5.9327
42241.4	24.7	7.38	2.39	1	18.05	1.51	1415	5.92432
42241.4	24.55	7.41	2.39	1	18.09	1.51	1411	5.90757
42241.4	24.56	7.44	2.4	1	18.13	1.51	1414	5.92014
42241.4	24.61	7.47	2.4	2	18.14	1.5	1417	5.9327
42241.4	24.52	7.55	2.39	1	18.13	1.51	1413	5.91595
42241.4	24.45	7.6	2.39	1	18.1	1.51	1409	5.8992
42241.4	24.52	7.62	2.41	1	18.08	1.51	1412	5.91176
42241.4	24.52	7.63	2.43	0	18.08	1.51	1413	5.91595
42241.4	24.39	7.67	2.46	1	18.1	1.51	1414	5.92014
42241.4	24.22	7.71	2.52	1	18.12	1.51	1413	5.91595
42241.4	24.17	7.73	2.54	1	18.09	1.51	1412	5.91176
42241.4	24.19	7.78	2.54	1	17.96	1.51	1410	5.90339
42241.4	24.24	7.81	2.55	1	17.8	1.51	1408	5.89501
42241.4	24.31	7.83	2.55	1	17.62	1.51	1405	5.88245
42241.4	24.39	7.87	2.52	1	17.43	1.5	1401	5.86571
42241.4	24.45	7.89	2.5	1	17.3	1.5	1397	5.84896
42241.4	24.58	7.92	2.49	1	17.19	1.49	1397	5.84896
42241.4	24.76	7.92	2.46	1	17.13	1.49	1400	5.86152
42241.4	24.97	7.92	2.45	1	17.12	1.49	1405	5.88245
42241.4	25.11	7.94	2.42	0	17.15	1.49	1405	5.88245
42241.4	25.23	7.94	2.38	1	17.18	1.49	1408	5.89501
42241.4	25.4	7.91	2.33	0	17.24	1.49	1409	5.8992
42241.4	25.45	7.89	2.29	0	17.3	1.49	1409	5.8992
42241.4	25.53	7.87	2.26	1	17.38	1.49	1411	5.90757
42241.4	25.61	7.84	2.23	1	17.48	1.49	1414	5.92014
42241.4	25.64	7.79	2.2	1	17.57	1.49	1414	5.92014
42241.4	25.66	7.7	2.15	0	17.66	1.5	1412	5.91176
42241.4	25.68	7.65	2.09	1	17.7	1.5	1410	5.90339
42241.4	25.71	7.63	2.02	1	17.72	1.5	1405	5.88245
42241.4	25.77	7.59	1.95	1	17.72	1.5	1401	5.86571
42241.4	25.85	7.54	1.92	1	17.72	1.5	1401	5.86571
42241.4	25.94	7.47	1.9	1	17.72	1.49	1401	5.86571
42241.4	25.95	7.42	1.91	1	17.75	1.49	1404	5.87827
42241.4	25.93	7.38	1.96	1	17.83	1.48	1410	5.90339
42241.4	26	7.32	2.01	0	17.92	1.48	1417	5.9327
42241.4	26.07	7.28	2.02	0	17.99	1.48	1422	5.95363
42241.4	26.1	7.24	2.02	0	18.04	1.49	1424	5.962
42241.4	26.08	7.23	2.04	0	18.06	1.48	1426	5.97038
42241.4	25.95	7.2	2.07	0	18.08	1.48	1425	5.96619
42241.4	25.67	7.16	2.16	0	18.14	1.48	1426	5.97038
42241.4	25.42	7.14	2.24	0	18.23	1.48	1428	5.97875
42241.4	25.19	7.12	2.37	0	18.37	1.48	1436	6.01224
42241.4	25.07	7.1	2.47	0	18.48	1.48	1443	6.04155
42241.4	24.92	7.09	2.56	1	18.57	1.49	1450	6.07086
42241.4	24.78	7.09	2.62	0	18.62	1.49	1450	6.07086
42241.4	24.77	7.1	2.63	0	18.61	1.49	1451	6.07505
42241.4	24.72	7.11	2.6	0	18.52	1.5	1446	6.05411
42241.4	24.7	7.13	2.54	1	18.39	1.5	1436	6.01224
42241.4	24.72	7.14	2.45	0	18.25	1.5	1426	5.97038
42241.4	24.84	7.18	2.33	0	18.08	1.5	1413	5.91595
42241.4	25.04	7.2	2.26	1	17.96	1.5	1411	5.90757
42241.4	25.21	7.21	2.21	1	17.82	1.49	1409	5.8992
42241.4	25.24	7.24	2.2	1	17.74	1.49	1406	5.88664
42241.4	25.26	7.27	2.19	1	17.7	1.49	1405	5.88245
42241.4	25.3	7.27	2.18	1	17.67	1.5	1406	5.88664
42241.4	25.28	7.28	2.19	1	17.68	1.51	1405	5.88245
42241.4	25.2	7.3	2.19	0	17.71	1.51	1403	5.87408
42241.4	25.15	7.3	2.18	0	17.76	1.52	1403	5.87408
42241.4	25.02	7.29	2.16	0	17.78	1.52	1398	5.85315
42241.4	24.86	7.28	2.12	1	17.76	1.53	1389	5.81547
42241.4	24.89	7.27	2.09	1	17.67	1.54	1386	5.8029
42241.4	25.04	7.25	2.05	1	17.51	1.53	1382	5.78616
42241.4	25.09	7.23	2.01	0	17.38	1.53	1376	5.76104
42241.4	25.08	7.23	1.97	1	17.25	1.52	1369	5.73173
42241.4	25.17	7.24	1.9	1	17.14	1.51	1363	5.70661
42241.4	25.29	7.22	1.87	0	17.11	1.5	1363	5.70661
42241.4	25.56	7.2	1.87	0	17.13	1.5	1372	5.74429
42241.4	25.69	7.2	1.88	0	17.19	1.5	1378	5.76941
42241.4	25.76	7.18	1.9	1	17.26	1.5	1384	5.79453
42241.4	25.88	7.16	1.93	1	17.4	1.49	1395	5.84059
42241.4	25.92	7.16	1.97	1	17.52	1.49	1402	5.86989
42241.4	25.86	7.15	1.99	1	17.7	1.49	1406	5.88664
42241.4	25.7	7.13	2	0	17.85	1.49	1405	5.88245
42241.4	25.5	7.12	2.02	1	17.98	1.48	1406	5.88664
42241.4	25.34	7.12	2.03	0	18.11	1.48	1404	5.87827
42241.4	25.27	7.1	2.03	0	18.19	1.48	1404	5.87827
42241.4	25.2	7.11	2.05	1	18.28	1.48	1406	5.88664
42241.4	25.17	7.12	2.07	1	18.32	1.48	1408	5.89501
42241.4	25.18	7.14	2.09	1	18.34	1.48	1411	5.90757
42241.4	25.24	7.17	2.12	1	18.36	1.49	1415	5.92432
42241.4	25.31	7.19	2.14	0	18.36	1.49	1418	5.93688
42241.4	25.36	7.17	2.16	0	18.37	1.49	1423	5.95782
42241.4	25.3	7.19	2.17	0	18.37	1.49	1422	5.95363
42241.4	25.28	7.22	2.16	1	18.37	1.49	1421	5.94944
42241.4	25.35	7.26	2.14	0	18.35	1.49	1420	5.94526
42241.4	25.36	7.29	2.11	1	18.31	1.48	1417	5.9327
42241.4	25.28	7.31	2.08	1	18.23	1.48	1410	5.90339
42241.4	25.22	7.35	2.07	1	18.16	1.49	1406	5.88664
42241.4	25.22	7.37	2.07	1	18.1	1.49	1405	5.88245
42241.4	25.24	7.38	2.07	1	18.04	1.5	1403	5.87408
42241.4	25.24	7.38	2.07	1	18.01	1.5	1402	5.86989
42241.4	25.17	7.42	2.07	1	18	1.5	1400	5.86152
42241.4	25.04	7.45	2.05	1	17.99	1.49	1394	5.8364
42241.4	24.95	7.44	2.03	0	17.97	1.49	1388	5.81128
42241.4	24.98	7.41	2.03	0	17.88	1.49	1387	5.80709
42241.4	25.03	7.42	2.03	1	17.8	1.49	1388	5.81128
42241.4	25.08	7.42	2.03	1	17.73	1.49	1387	5.80709
42241.4	25.08	7.42	2.06	1	17.7	1.49	1388	5.81128
42241.4	25.04	7.42	2.12	1	17.72	1.49	1393	5.83221
42241.4	24.91	7.42	2.24	1	17.82	1.5	1403	5.87408
42241.4	24.72	7.42	2.32	0	17.97	1.5	1407	5.89083
42241.4	24.4	7.43	2.42	0	18.21	1.5	1412	5.91176
42241.4	24.15	7.44	2.5	0	18.4	1.51	1415	5.92432
42241.4	24.03	7.46	2.57	1	18.57	1.51	1424	5.962
42241.4	23.94	7.47	2.63	0	18.69	1.52	1428	5.97875
42241.4	23.85	7.49	2.65	1	18.71	1.52	1428	5.97875
42241.4	23.78	7.52	2.64	1	18.61	1.53	1423	5.95782
42241.4	23.8	7.54	2.58	0	18.49	1.53	1415	5.92432
42241.4	23.9	7.57	2.5	1	18.35	1.53	1408	5.89501
42241.4	24.1	7.61	2.38	1	18.19	1.53	1400	5.86152
42241.4	24.28	7.62	2.29	1	18.06	1.53	1394	5.8364
42241.4	24.57	7.62	2.22	1	17.93	1.51	1393	5.83221
42241.4	24.91	7.64	2.18	1	17.87	1.47	1399	5.85733
42241.4	25.25	7.67	2.14	0	17.84	1.39	1404	5.87827
42241.4	25.47	7.66	2.09	1	17.88	1.3	1408	5.89501
42241.4	25.53	7.62	2.07	0	17.92	1.27	1408	5.89501
42241.4	25.59	7.61	2.06	0	17.99	1.25	1411	5.90757
42241.4	25.66	7.6	2.05	0	18.06	1.21	1414	5.92014
42241.4	25.76	7.58	2.05	0	18.17	1.16	1420	5.94526
42241.4	25.85	7.6	2.07	1	18.32	1.09	1429	5.98294
42241.4	25.84	7.61	2.09	1	18.46	1.07	1434	6.00387
42241.4	25.72	7.62	2.11	1	18.59	1.09	1435	6.00806
42241.4	25.58	7.62	2.15	0	18.65	1.15	1436	6.01224
42241.4	25.55	7.63	2.18	0	18.67	1.2	1438	6.02062
42241.4	25.63	7.63	2.2	0	18.72	1.2	1443	6.04155
42241.4	25.74	7.63	2.22	0	18.78	1.2	1449	6.06667
42241.4	25.9	7.62	2.22	0	18.89	1.2	1457	6.10017
42241.4	25.82	7.62	2.22	0	18.99	1.2	1458	6.10435
42241.4	25.63	7.64	2.22	1	19.07	1.2	1455	6.09179
42241.4	25.52	7.68	2.23	1	19.1	1.2	1454	6.08761
42241.4	25.5	7.69	2.22	0	19.09	1.2	1450	6.07086
42241.4	25.37	7.72	2.21	0	19.02	1.2	1443	6.04155
42241.4	25.31	7.75	2.19	0	18.97	1.2	1438	6.02062
42241.4	25.36	7.75	2.16	0	18.9	1.2	1436	6.01224
42241.4	25.35	7.75	2.12	1	18.82	1.2	1431	5.99131
42241.4	25.32	7.8	2.11	1	18.78	1.2	1428	5.97875
42241.4	25.41	7.85	2.12	1	18.77	1.2	1431	5.99131
42241.4	25.45	7.86	2.14	0	18.78	1.2	1434	6.00387
42241.4	25.42	7.86	2.15	1	18.82	1.2	1436	6.01224
42241.4	25.35	7.88	2.17	1	18.85	1.2	1437	6.01643
42241.4	25.32	7.9	2.18	1	18.86	1.2	1437	6.01643
42241.4	25.31	7.92	2.18	1	18.87	1.19	1437	6.01643
42241.4	25.28	7.94	2.17	1	18.89	1.19	1435	6.00806
42241.4	25.25	7.94	2.15	0	18.88	1.19	1432	5.9955
42241.4	25.27	7.94	2.11	2	18.86	1.2	1430	5.98712
42241.4	25.36	7.93	2.06	1	18.8	1.2	1426	5.97038
42241.4	25.49	7.91	1.99	0	18.75	1.2	1422	5.95363
42241.4	25.53	7.92	1.93	1	18.72	1.2	1418	5.93688
42241.4	25.52	7.93	1.9	1	18.7	1.2	1414	5.92014
42241.4	25.38	7.9	1.91	0	18.74	1.2	1410	5.90339
42241.4	25.18	7.89	1.94	1	18.81	1.2	1410	5.90339
42241.4	25.07	7.89	1.98	1	18.89	1.2	1412	5.91176
42241.4	25.06	7.87	2	0	18.94	1.2	1414	5.92014
42241.4	25.01	7.84	2.01	0	18.97	1.2	1414	5.92014
42241.4	25.04	7.84	2.02	0	19.01	1.2	1417	5.9327
42241.4	25.12	7.85	2.03	0	19.03	1.2	1422	5.95363
42241.4	25.19	7.82	2.07	1	19.04	1.2	1428	5.97875
42241.4	25.19	7.79	2.11	1	19.07	1.2	1432	5.9955
42241.4	25.14	7.79	2.17	1	19.1	1.2	1437	6.01643
42241.4	25.05	7.81	2.23	1	19.14	1.2	1441	6.03318
42241.4	25.01	7.8	2.29	0	19.15	1.2	1443	6.04155
42241.4	24.99	7.82	2.36	0	19.13	1.2	1448	6.06249
42241.4	24.95	7.85	2.41	0	19.11	1.21	1450	6.07086
42241.4	24.86	7.86	2.43	0	19.09	1.21	1449	6.06667
42241.4	24.76	7.89	2.48	0	19.06	1.21	1449	6.06667
42241.4	24.72	7.91	2.48	0	19.02	1.21	1447	6.0583
42241.4	24.69	7.93	2.48	0	18.95	1.21	1445	6.04993
42241.4	24.67	7.96	2.46	0	18.89	1.21	1441	6.03318
42241.4	24.62	7.98	2.42	0	18.81	1.21	1434	6.00387
42241.4	24.52	8	2.38	1	18.66	1.22	1425	5.96619
42241.4	24.56	8.04	2.33	0	18.55	1.22	1417	5.9327
42241.4	24.73	8.06	2.24	1	18.41	1.21	1413	5.91595
42241.4	24.84	8.07	2.17	0	18.3	1.21	1406	5.88664
42241.4	24.94	8.11	2.11	1	18.22	1.21	1402	5.86989
42241.4	25.06	8.12	2.08	1	18.12	1.21	1401	5.86571
42241.4	25.12	8.1	2.05	1	18.08	1.21	1399	5.85733
42241.4	25.18	8.11	2.02	0	18.09	1.22	1397	5.84896
42241.4	25.23	8.11	2.01	0	18.12	1.22	1399	5.85733
42241.4	25.29	8.1	2.01	0	18.19	1.22	1403	5.87408
42241.4	25.41	8.07	2.01	0	18.29	1.22	1409	5.8992
42241.4	25.46	8.04	2	0	18.37	1.22	1412	5.91176
42241.4	25.4	7.98	1.99	0	18.45	1.22	1411	5.90757
42241.4	25.35	7.97	1.98	1	18.52	1.23	1412	5.91176
42241.4	25.29	7.95	1.97	1	18.59	1.23	1410	5.90339
42241.4	25.13	7.91	1.95	1	18.65	1.24	1406	5.88664
42241.4	25.05	7.88	1.93	0	18.67	1.24	1401	5.86571
42241.4	25.05	7.86	1.89	0	18.66	1.25	1398	5.85315
42241.4	25.08	7.86	1.87	0	18.61	1.25	1395	5.84059
42241.4	25.06	7.84	1.83	1	18.54	1.25	1390	5.81965
42241.4	25.01	7.8	1.78	0	18.48	1.25	1382	5.78616
42241.4	25.02	7.79	1.74	0	18.44	1.25	1379	5.7736
42241.4	25.13	7.8	1.7	0	18.38	1.25	1376	5.76104
42241.4	25.16	7.78	1.69	1	18.33	1.26	1376	5.76104
42241.4	25.06	7.77	1.7	0	18.31	1.27	1372	5.74429
42241.4	24.9	7.76	1.73	0	18.34	1.27	1371	5.7401
42241.4	24.81	7.75	1.79	0	18.42	1.27	1375	5.75685
42241.4	24.53	7.73	1.89	0	18.54	1.26	1379	5.7736
42241.4	24.3	7.74	1.97	1	18.62	1.26	1381	5.78197
42241.4	24.17	7.74	2.05	0	18.67	1.25	1384	5.79453
42241.4	24.11	7.71	2.15	0	18.66	1.25	1391	5.82384
42241.4	24.08	7.69	2.2	0	18.59	1.24	1392	5.82803
42241.4	24.22	7.73	2.23	0	18.49	1.25	1397	5.84896
42241.4	24.51	7.76	2.25	1	18.41	1.24	1407	5.89083
42241.4	24.79	7.76	2.26	1	18.38	1.24	1415	5.92432
42241.4	25	7.76	2.29	0	18.38	1.24	1423	5.95782
42241.4	25.07	7.76	2.31	0	18.41	1.24	1428	5.97875
42241.4	25.05	7.78	2.33	1	18.48	1.25	1432	5.9955
42241.4	24.97	7.8	2.36	1	18.5	1.25	1432	5.9955
42241.4	24.89	7.8	2.39	1	18.5	1.24	1433	5.99968
42241.4	24.71	7.81	2.45	0	18.46	1.25	1430	5.98712
42241.4	24.54	7.85	2.5	1	18.43	1.25	1429	5.98294
42241.4	24.4	7.87	2.55	1	18.45	1.25	1430	5.98712
42241.4	24.33	7.9	2.61	1	18.47	1.25	1433	5.99968
42241.4	24.22	7.93	2.65	1	18.49	1.25	1434	6.00387
42241.4	24.07	7.92	2.67	1	18.5	1.26	1432	5.9955
42241.4	23.94	7.94	2.66	1	18.5	1.26	1427	5.97456
42241.4	23.85	7.98	2.64	1	18.47	1.26	1421	5.94944
42241.4	23.94	8.01	2.61	1	18.44	1.26	1421	5.94944
42241.4	24.05	8.05	2.58	1	18.43	1.26	1421	5.94944
42241.4	24.07	8.04	2.52	1	18.43	1.25	1417	5.9327
42241.4	24.07	8.03	2.46	1	18.44	1.25	1413	5.91595
42241.4	24.19	8.07	2.41	1	18.44	1.25	1412	5.91176
42241.4	24.28	8.13	2.39	1	18.45	1.25	1413	5.91595
42241.4	24.37	8.18	2.39	1	18.45	1.25	1416	5.92851
42241.4	24.52	8.2	2.39	1	18.48	1.25	1422	5.95363
42241.4	24.58	8.2	2.41	1	18.51	1.25	1424	5.962
42241.4	24.53	8.22	2.47	0	18.56	1.25	1429	5.98294
42241.4	24.41	8.24	2.5	1	18.6	1.26	1430	5.98712
42241.4	24.3	8.26	2.53	1	18.63	1.26	1430	5.98712
42241.4	24.29	8.26	2.55	1	18.64	1.27	1432	5.9955
42241.4	24.3	8.26	2.54	1	18.61	1.26	1430	5.98712
42241.4	24.29	8.29	2.53	1	18.56	1.26	1429	5.98294
42241.4	24.27	8.29	2.51	1	18.5	1.26	1424	5.962
42241.4	24.28	8.32	2.47	1	18.45	1.26	1419	5.94107
42241.4	24.28	8.35	2.42	0	18.39	1.26	1412	5.91176
42241.4	24.27	8.33	2.37	1	18.31	1.27	1407	5.89083
42241.4	24.21	8.32	2.32	0	18.24	1.27	1398	5.85315
42241.4	24.22	8.32	2.29	0	18.17	1.28	1394	5.8364
42241.4	24.35	8.32	2.28	0	18.13	1.28	1396	5.84477
42241.4	24.53	8.31	2.28	0	18.13	1.28	1402	5.86989
42241.4	24.63	8.28	2.28	1	18.17	1.28	1407	5.89083
42241.4	24.65	8.25	2.29	1	18.23	1.28	1409	5.8992
42241.4	24.6	8.26	2.3	1	18.28	1.28	1410	5.90339
42241.4	24.55	8.26	2.3	1	18.32	1.28	1409	5.8992
42241.4	24.47	8.27	2.28	0	18.34	1.29	1405	5.88245
42241.4	24.48	8.27	2.26	1	18.33	1.29	1404	5.87827
42241.4	24.54	8.27	2.27	1	18.29	1.29	1406	5.88664
42241.4	24.51	8.25	2.26	1	18.24	1.29	1402	5.86989
42241.4	24.47	8.22	2.25	1	18.18	1.29	1400	5.86152
42241.4	24.45	8.19	2.23	1	18.06	1.29	1394	5.8364
42241.4	24.31	8.18	2.19	1	17.91	1.29	1382	5.78616
42241.4	24.2	8.18	2.16	1	17.71	1.29	1372	5.74429
42241.4	24.3	8.15	2.14	0	17.52	1.29	1367	5.72336
42241.4	24.47	8.1	2.11	1	17.36	1.28	1366	5.71917
42241.4	24.63	8.07	2.08	1	17.18	1.27	1364	5.7108
42241.4	24.74	8.06	2.1	1	17.08	1.27	1366	5.71917
42241.4	24.88	8.03	2.11	1	17.01	1.27	1369	5.73173
42241.4	25.01	8	2.1	1	16.95	1.27	1371	5.7401
42241.4	25.23	7.97	2.06	1	16.91	1.27	1373	5.74848
42241.4	25.44	7.93	2.02	1	16.89	1.28	1376	5.76104
42241.4	25.53	7.9	2.01	1	16.88	1.28	1377	5.76522
42241.4	25.72	7.86	2	1	16.92	1.28	1383	5.79034
42241.4	25.77	7.81	2.02	1	17	1.28	1388	5.81128
42241.4	25.76	7.78	2.05	1	17.14	1.28	1394	5.8364
42241.4	25.68	7.73	2.11	1	17.36	1.28	1403	5.87408
42241.4	25.52	7.68	2.14	0	17.53	1.28	1404	5.87827
42241.4	25.38	7.64	2.17	1	17.72	1.29	1408	5.89501
42241.4	25.33	7.6	2.18	1	17.81	1.29	1410	5.90339
42241.4	25.32	7.58	2.18	0	17.87	1.29	1411	5.90757
42241.4	25.26	7.56	2.19	0	17.89	1.29	1409	5.8992
42241.4	25.19	7.52	2.2	1	17.87	1.29	1409	5.8992
42241.4	25.08	7.47	2.24	1	17.9	1.29	1410	5.90339
42241.4	25	7.47	2.29	0	17.96	1.28	1412	5.91176
42241.4	25	7.46	2.35	1	18.05	1.28	1420	5.94526
42241.4	24.98	7.46	2.45	0	18.17	1.28	1431	5.99131
42241.4	24.97	7.48	2.5	0	18.28	1.28	1437	6.01643
42241.4	24.99	7.51	2.51	1	18.39	1.29	1443	6.04155
42241.4	24.94	7.52	2.5	1	18.44	1.29	1442	6.03737
42241.4	24.88	7.52	2.47	0	18.48	1.29	1437	6.01643
42241.4	24.83	7.52	2.39	1	18.48	1.3	1431	5.99131
42241.4	24.83	7.52	2.33	1	18.43	1.3	1423	5.95782
42241.4	24.82	7.54	2.27	2	18.35	1.3	1418	5.93688
42241.4	24.76	7.56	2.24	2	18.27	1.3	1412	5.91176
42241.4	24.74	7.58	2.23	1	18.2	1.3	1406	5.88664
42241.4	24.81	7.58	2.23	1	18.16	1.3	1407	5.89083
42241.4	24.88	7.58	2.23	1	18.15	1.31	1409	5.8992
42241.4	24.93	7.63	2.23	1	18.16	1.31	1411	5.90757
42241.4	25	7.65	2.23	1	18.15	1.3	1413	5.91595
42241.4	25.16	7.65	2.23	1	18.13	1.3	1418	5.93688
42241.4	25.35	7.63	2.22	0	18.09	1.3	1420	5.94526
42241.4	25.38	7.63	2.2	0	18.06	1.3	1418	5.93688
42241.4	25.39	7.63	2.18	1	18.05	1.3	1418	5.93688
42241.4	25.45	7.63	2.15	0	18.03	1.31	1416	5.92851
42241.4	25.48	7.63	2.11	1	18.03	1.31	1413	5.91595
42241.4	25.53	7.61	2.07	1	18.03	1.31	1412	5.91176
42241.4	25.51	7.59	2.05	0	18.03	1.31	1408	5.89501
42241.4	25.39	7.58	2.01	0	18.03	1.31	1402	5.86989
42241.4	25.28	7.59	2	0	18.01	1.32	1396	5.84477
42241.4	25.17	7.59	2.01	0	17.99	1.31	1394	5.8364
42241.4	25.1	7.57	2.01	0	17.96	1.31	1391	5.82384
42241.4	25.03	7.55	2	0	17.94	1.32	1388	5.81128
42241.4	24.9	7.54	1.98	1	17.92	1.33	1382	5.78616
42241.4	24.8	7.53	1.97	1	17.92	1.34	1378	5.76941
42241.4	24.75	7.52	1.99	0	17.95	1.33	1378	5.76941
42241.4	24.78	7.51	2.03	0	18.06	1.33	1386	5.8029
42241.4	24.8	7.51	2.07	1	18.14	1.33	1393	5.83221
42241.4	24.79	7.51	2.11	0	18.23	1.34	1397	5.84896
42241.4	24.79	7.51	2.11	0	18.26	1.34	1398	5.85315
42241.4	24.78	7.52	2.08	0	18.24	1.34	1394	5.8364
42241.4	24.77	7.52	2.05	0	18.15	1.34	1389	5.81547
42241.4	24.8	7.53	2.02	0	18.07	1.34	1386	5.8029
42241.4	24.91	7.54	1.97	1	17.96	1.34	1382	5.78616
42241.4	24.94	7.54	1.95	1	17.89	1.34	1380	5.77778
42241.4	25.03	7.55	1.94	0	17.83	1.34	1380	5.77778
42241.4	25.18	7.52	1.93	0	17.79	1.34	1382	5.78616
42241.4	25.28	7.49	1.93	0	17.77	1.34	1384	5.79453
42241.4	25.36	7.49	1.93	0	17.74	1.34	1386	5.8029
42241.4	25.36	7.48	1.92	0	17.72	1.34	1385	5.79872
42241.4	25.37	7.45	1.91	0	17.69	1.35	1383	5.79034
42241.4	25.32	7.42	1.91	0	17.67	1.35	1382	5.78616
42241.4	25.17	7.41	1.93	0	17.67	1.35	1379	5.7736
42241.4	25.01	7.4	1.95	0	17.66	1.35	1375	5.75685
42241.4	25.03	7.37	1.95	0	17.64	1.36	1376	5.76104
42241.4	25.08	7.34	1.94	0	17.6	1.36	1375	5.75685
42241.4	25.09	7.33	1.9	0	17.56	1.36	1371	5.7401
42241.4	25.13	7.34	1.86	0	17.55	1.36	1369	5.73173
42241.4	25.11	7.32	1.82	0	17.55	1.36	1365	5.71498
42241.4	25.07	7.31	1.8	0	17.56	1.36	1362	5.70242
42241.4	25.06	7.28	1.8	0	17.57	1.36	1362	5.70242
42241.4	25.11	7.24	1.83	1	17.6	1.36	1367	5.72336
42241.4	25.07	7.23	1.86	0	17.68	1.36	1370	5.73592
42241.4	24.89	7.22	1.95	0	17.86	1.36	1378	5.76941
42241.4	24.69	7.23	2.05	0	18.06	1.36	1385	5.79872
42241.4	24.43	7.21	2.14	0	18.28	1.37	1390	5.81965
42241.4	24.22	7.17	2.25	1	18.59	1.37	1402	5.86989
42241.4	24.15	7.18	2.3	0	18.81	1.37	1409	5.8992
42241.4	24.11	7.21	2.33	0	19.04	1.37	1416	5.92851
42241.4	24.11	7.21	2.33	0	19.13	1.37	1418	5.93688
42241.4	24.16	7.21	2.31	0	19.14	1.38	1420	5.94526
42241.4	24.26	7.25	2.27	1	19.07	1.37	1418	5.93688
42241.4	24.36	7.3	2.23	0	18.97	1.37	1414	5.92014
42241.4	24.49	7.33	2.15	0	18.78	1.38	1406	5.88664
42241.4	24.53	7.34	2.1	0	18.6	1.38	1399	5.85733
42241.4	24.51	7.35	2.05	0	18.41	1.39	1388	5.81128
42241.4	24.59	7.37	2	0	18.19	1.4	1381	5.78197
42241.4	24.68	7.38	1.99	0	18.04	1.4	1378	5.76941
42241.4	24.74	7.41	1.96	0	17.89	1.4	1374	5.75266
42241.4	24.74	7.42	1.93	0	17.79	1.41	1369	5.73173
42241.4	24.79	7.44	1.91	0	17.7	1.41	1366	5.71917
42241.4	24.85	7.44	1.91	0	17.61	1.41	1365	5.71498
42241.4	24.9	7.42	1.9	0	17.57	1.4	1365	5.71498
42241.4	25.03	7.41	1.88	0	17.55	1.4	1368	5.72754
42241.4	25.16	7.4	1.86	0	17.54	1.41	1369	5.73173
42241.4	25.31	7.39	1.84	0	17.53	1.4	1371	5.7401
42241.4	25.34	7.43	1.82	0	17.53	1.4	1371	5.7401
42241.4	25.32	7.45	1.82	0	17.56	1.41	1372	5.74429
42241.4	25.37	7.4	1.83	1	17.61	1.42	1375	5.75685
42241.4	25.37	7.37	1.85	0	17.67	1.43	1378	5.76941
42241.4	25.28	7.35	1.88	0	17.71	1.43	1379	5.7736
42241.4	25.26	7.31	1.91	0	17.74	1.43	1381	5.78197
42241.4	25.24	7.28	1.91	0	17.74	1.42	1380	5.77778
42241.4	25.17	7.27	1.9	0	17.69	1.42	1376	5.76104
42241.4	25.24	7.24	1.88	0	17.63	1.42	1376	5.76104
42241.4	25.29	7.2	1.83	0	17.55	1.42	1371	5.7401
42241.4	25.31	7.19	1.79	0	17.46	1.43	1365	5.71498
42241.4	25.39	7.2	1.77	0	17.43	1.43	1365	5.71498
42241.4	25.51	7.19	1.75	0	17.41	1.43	1367	5.72336
42241.4	25.56	7.18	1.75	0	17.44	1.43	1370	5.73592
42241.4	25.53	7.18	1.77	0	17.51	1.43	1372	5.74429
42241.4	25.52	7.15	1.82	1	17.59	1.44	1380	5.77778
42241.4	25.56	7.13	1.86	0	17.66	1.43	1384	5.79453
42241.4	25.54	7.09	1.9	0	17.7	1.42	1387	5.80709
42241.4	25.52	7.08	1.9	0	17.72	1.41	1388	5.81128
42241.4	25.48	7.08	1.91	1	17.71	1.41	1388	5.81128
42241.4	25.44	7.07	1.91	0	17.69	1.41	1385	5.79872
42241.4	25.46	7.05	1.92	0	17.67	1.41	1387	5.80709
42241.4	25.52	7.03	1.96	0	17.67	1.41	1393	5.83221
42241.4	25.57	7.03	1.97	0	17.67	1.41	1394	5.8364
42241.4	25.55	7.02	1.97	0	17.68	1.42	1394	5.8364
42241.4	25.55	7.01	1.97	1	17.7	1.42	1395	5.84059
42241.4	25.6	6.99	1.97	1	17.7	1.42	1396	5.84477
42241.4	25.62	6.98	1.95	1	17.7	1.42	1396	5.84477
42241.4	25.65	7.01	1.95	1	17.67	1.42	1397	5.84896
42241.4	25.7	7.02	1.97	1	17.64	1.42	1398	5.85315
42241.4	25.66	7.01	1.99	0	17.62	1.42	1397	5.84896
42241.4	25.68	7.01	2	0	17.6	1.41	1399	5.85733
42241.4	25.8	7.02	2.01	0	17.59	1.42	1403	5.87408
42241.4	25.91	7.02	2.02	0	17.58	1.42	1406	5.88664
42241.4	26.04	7.01	2.01	0	17.58	1.42	1409	5.8992
42241.4	26.06	6.99	1.99	0	17.61	1.42	1409	5.8992
42241.4	26.03	6.99	1.98	1	17.66	1.43	1409	5.8992
42241.4	26.01	7.01	1.97	1	17.75	1.43	1410	5.90339
42241.4	25.86	6.98	2	0	17.84	1.43	1410	5.90339
42241.4	25.64	6.96	2.06	0	17.94	1.43	1411	5.90757
42241.4	25.4	6.97	2.1	0	18.07	1.43	1411	5.90757
42241.4	25.29	6.97	2.13	0	18.14	1.43	1412	5.91176
42241.4	25.32	6.96	2.14	0	18.21	1.44	1416	5.92851
42241.4	25.28	6.96	2.13	0	18.24	1.45	1413	5.91595
42241.4	25.2	6.96	2.1	0	18.26	1.45	1410	5.90339
42241.4	25.23	6.99	2.05	0	18.27	1.44	1406	5.88664
42241.4	25.36	6.99	2.02	0	18.28	1.43	1408	5.89501
42241.4	25.38	6.98	1.99	0	18.26	1.43	1405	5.88245
42241.4	25.25	6.98	1.97	1	18.26	1.43	1401	5.86571
42241.4	25.15	6.99	1.97	1	18.27	1.43	1398	5.85315
42241.4	25.15	7	1.98	1	18.28	1.42	1399	5.85733
42241.4	25.17	7.02	1.98	1	18.28	1.43	1399	5.85733
42241.4	25.13	7.02	2	0	18.28	1.43	1399	5.85733
42241.4	25.1	7.03	2	0	18.28	1.44	1398	5.85315
42241.4	25.1	7.04	2	0	18.26	1.44	1398	5.85315
42241.4	25.01	7.08	2.02	0	18.22	1.44	1396	5.84477
42241.4	24.88	7.11	2.06	0	18.19	1.44	1394	5.8364
42241.4	24.85	7.1	2.08	1	18.14	1.45	1395	5.84059
42241.4	24.84	7.11	2.1	0	18.11	1.44	1395	5.84059
42241.4	24.81	7.14	2.13	0	18.05	1.44	1394	5.8364
42241.4	24.75	7.15	2.15	0	17.99	1.43	1393	5.83221
42241.4	24.74	7.16	2.16	0	17.94	1.42	1393	5.83221
42241.4	24.72	7.18	2.18	0	17.85	1.42	1392	5.82803
42241.4	24.69	7.19	2.19	0	17.76	1.42	1389	5.81547
42241.4	24.65	7.2	2.18	0	17.67	1.42	1385	5.79872
42241.4	24.68	7.24	2.18	0	17.57	1.41	1383	5.79034
42241.4	24.81	7.27	2.19	0	17.53	1.4	1386	5.8029
42241.4	24.99	7.32	2.18	0	17.56	1.4	1393	5.83221
42241.4	25.09	7.31	2.17	0	17.62	1.4	1396	5.84477
42241.4	25.16	7.3	2.17	0	17.7	1.4	1400	5.86152
42241.4	25.21	7.34	2.18	0	17.82	1.4	1406	5.88664
42241.4	25.13	7.36	2.19	0	17.94	1.4	1407	5.89083
42241.4	25.14	7.38	2.19	0	18.07	1.4	1410	5.90339
42241.4	25.17	7.41	2.2	0	18.14	1.4	1414	5.92014
42241.4	25.1	7.44	2.19	0	18.23	1.41	1413	5.91595
42241.4	25.05	7.44	2.19	0	18.31	1.4	1414	5.92014
42241.4	25.09	7.44	2.19	0	18.36	1.4	1416	5.92851
42241.4	25.09	7.45	2.22	0	18.41	1.41	1421	5.94944
42241.4	25.05	7.47	2.26	1	18.46	1.41	1425	5.96619
42241.4	24.98	7.49	2.29	0	18.51	1.41	1425	5.96619
42241.4	24.92	7.51	2.31	0	18.56	1.41	1428	5.97875
42241.4	24.83	7.54	2.34	0	18.6	1.4	1428	5.97875
42241.4	24.64	7.57	2.36	1	18.59	1.4	1424	5.962
42241.4	24.59	7.6	2.36	0	18.54	1.4	1421	5.94944
42241.4	24.64	7.62	2.35	0	18.5	1.41	1420	5.94526
42241.4	24.63	7.65	2.34	1	18.42	1.42	1418	5.93688
42241.4	24.56	7.66	2.32	0	18.35	1.42	1412	5.91176
42241.4	24.62	7.68	2.29	0	18.27	1.41	1409	5.8992
42241.4	24.72	7.71	2.27	1	18.23	1.4	1410	5.90339
42241.4	24.73	7.74	2.26	1	18.18	1.39	1408	5.89501
42241.4	24.8	7.74	2.25	1	18.11	1.39	1408	5.89501
42241.4	24.94	7.76	2.26	1	18.07	1.39	1411	5.90757
42241.4	25.11	7.75	2.26	1	18.05	1.4	1415	5.92432
42241.4	25.15	7.75	2.27	1	18.05	1.42	1418	5.93688
42241.4	25.13	7.77	2.3	0	18.06	1.43	1420	5.94526
42241.4	25.13	7.77	2.32	0	18.09	1.42	1422	5.95363
42241.4	25.1	7.78	2.33	0	18.15	1.41	1423	5.95782
42241.4	25	7.78	2.38	1	18.25	1.41	1429	5.98294
42241.4	24.86	7.76	2.45	0	18.36	1.41	1432	5.9955
42241.4	24.67	7.76	2.5	0	18.49	1.41	1434	6.00387
42241.4	24.4	7.78	2.51	0	18.61	1.42	1430	5.98712
42241.4	24.16	7.77	2.5	0	18.68	1.42	1424	5.962
42241.4	23.95	7.76	2.48	0	18.72	1.43	1416	5.92851
42241.4	23.85	7.74	2.47	1	18.74	1.43	1413	5.91595
42241.4	23.78	7.74	2.49	1	18.74	1.44	1413	5.91595
42241.4	23.75	7.77	2.52	1	18.74	1.44	1415	5.92432
42241.4	23.74	7.8	2.53	1	18.73	1.43	1416	5.92851
42241.4	23.69	7.83	2.53	1	18.69	1.43	1413	5.91595
42241.4	23.69	7.84	2.54	1	18.65	1.43	1412	5.91176
42241.4	23.74	7.86	2.54	1	18.61	1.43	1413	5.91595
42241.4	23.83	7.92	2.53	1	18.55	1.42	1414	5.92014
42241.4	23.95	7.98	2.52	1	18.51	1.41	1415	5.92432
42241.4	24.13	8.03	2.51	1	18.44	1.41	1419	5.94107
42241.4	24.28	8.05	2.49	1	18.4	1.42	1419	5.94107
42241.4	24.39	8.06	2.46	1	18.36	1.42	1420	5.94526
42241.4	24.49	8.08	2.45	0	18.35	1.41	1421	5.94944
42241.4	24.5	8.1	2.45	0	18.38	1.4	1422	5.95363
42241.4	24.48	8.1	2.46	0	18.42	1.4	1423	5.95782
42241.4	24.47	8.12	2.46	0	18.44	1.4	1424	5.962
42241.4	24.41	8.13	2.47	0	18.47	1.4	1422	5.95363
42241.4	24.29	8.13	2.47	1	18.51	1.41	1421	5.94944
42241.4	24.24	8.12	2.49	1	18.52	1.41	1422	5.95363
42241.4	24.22	8.13	2.5	1	18.51	1.42	1421	5.94944
42241.4	24.19	8.14	2.49	0	18.5	1.42	1419	5.94107
42241.4	24.1	8.14	2.47	0	18.46	1.43	1413	5.91595
42241.4	24.03	8.16	2.43	0	18.39	1.44	1406	5.88664
42241.4	24.07	8.18	2.4	1	18.32	1.44	1403	5.87408
42241.4	24.19	8.16	2.38	1	18.23	1.44	1404	5.87827
42241.4	24.29	8.15	2.38	1	18.17	1.44	1406	5.88664
42241.4	24.3	8.15	2.39	1	18.13	1.44	1406	5.88664
42241.4	24.22	8.1	2.42	0	18.11	1.44	1403	5.87408
42241.4	24.19	8.08	2.43	0	18.08	1.45	1403	5.87408
42241.4	24.2	8.07	2.46	0	18.07	1.47	1406	5.88664
42241.4	24.22	8.06	2.47	0	18.06	1.47	1406	5.88664
42241.4	24.26	8.05	2.46	0	18.05	1.47	1407	5.89083
42241.4	24.31	8.05	2.43	0	18.01	1.46	1404	5.87827
42241.4	24.28	8.04	2.4	1	17.97	1.47	1400	5.86152
42241.4	24.25	8.03	2.33	0	17.88	1.49	1390	5.81965
42241.4	24.29	8.01	2.25	1	17.79	1.49	1385	5.79872
42241.4	24.39	8.02	2.2	0	17.73	1.47	1380	5.77778
42241.4	24.54	8.01	2.18	0	17.68	1.44	1382	5.78616
42241.4	24.6	7.98	2.16	0	17.68	1.43	1382	5.78616
42241.4	24.62	7.97	2.15	0	17.72	1.43	1383	5.79034
42241.4	24.6	7.97	2.15	0	17.73	1.44	1382	5.78616
42241.4	24.62	7.93	2.15	0	17.73	1.44	1383	5.79034
42241.4	24.78	7.9	2.18	0	17.7	1.44	1389	5.81547
42241.4	24.85	7.87	2.2	1	17.67	1.43	1393	5.83221
42241.4	24.88	7.84	2.23	1	17.67	1.43	1397	5.84896
42241.4	25	7.83	2.25	1	17.7	1.42	1403	5.87408
42241.4	25.08	7.83	2.26	1	17.76	1.41	1407	5.89083
42241.4	25.05	7.8	2.25	1	17.82	1.41	1409	5.8992
42241.4	25.08	7.77	2.21	0	17.83	1.42	1404	5.87827
42241.4	25.23	7.75	2.14	0	17.81	1.42	1402	5.86989
42241.4	25.34	7.72	2.11	0	17.79	1.42	1402	5.86989
42241.4	25.4	7.7	2.12	0	17.8	1.42	1405	5.88245
42241.4	25.43	7.71	2.18	0	17.86	1.41	1414	5.92014
42241.4	25.38	7.7	2.24	0	17.98	1.4	1420	5.94526
42241.4	25.32	7.63	2.35	0	18.2	1.4	1433	5.99968
42241.4	25.27	7.61	2.42	0	18.4	1.4	1442	6.03737
42241.4	25.11	7.62	2.43	0	18.55	1.4	1442	6.03737
42241.4	24.82	7.58	2.45	0	18.7	1.42	1440	6.02899
42241.4	24.6	7.53	2.43	0	18.76	1.43	1433	5.99968
42241.4	24.4	7.51	2.4	1	18.78	1.43	1425	5.96619
42241.4	24.3	7.51	2.36	1	18.75	1.43	1419	5.94107
42241.4	24.28	7.53	2.32	0	18.72	1.44	1413	5.91595
42241.4	24.29	7.57	2.26	1	18.63	1.44	1406	5.88664
42241.4	24.42	7.59	2.21	0	18.54	1.43	1402	5.86989
42241.4	24.53	7.59	2.19	0	18.47	1.43	1402	5.86989
42241.4	24.46	7.58	2.18	0	18.44	1.42	1400	5.86152
42241.4	24.42	7.57	2.2	0	18.44	1.42	1399	5.85733
42241.4	24.47	7.61	2.22	0	18.51	1.41	1404	5.87827
42241.4	24.49	7.64	2.24	1	18.59	1.41	1410	5.90339
42241.4	24.57	7.67	2.3	0	18.67	1.41	1418	5.93688
42241.4	24.62	7.7	2.36	0	18.76	1.41	1428	5.97875
42241.4	24.56	7.72	2.41	1	18.82	1.41	1432	5.9955
42241.4	24.39	7.73	2.49	0	18.87	1.42	1435	6.00806
42241.4	24.27	7.74	2.55	0	18.91	1.42	1437	6.01643
42241.4	24.23	7.77	2.61	0	18.93	1.43	1441	6.03318
42241.4	24.29	7.8	2.65	0	18.94	1.44	1447	6.0583
42241.4	24.34	7.82	2.69	1	18.93	1.44	1452	6.07923
42241.4	24.34	7.87	2.72	1	18.94	1.44	1455	6.09179
42241.4	24.28	7.93	2.76	0	18.93	1.45	1455	6.09179
42241.4	24.21	7.99	2.78	0	18.95	1.45	1456	6.09598
42241.4	24.09	8.02	2.77	0	18.94	1.45	1451	6.07505
42241.4	23.91	8.03	2.75	0	18.88	1.45	1442	6.03737
42241.4	23.65	8.07	2.7	1	18.72	1.45	1427	5.97456
42241.4	23.56	8.11	2.65	1	18.56	1.45	1417	5.9327
42241.4	23.64	8.15	2.6	0	18.32	1.46	1407	5.89083
42241.4	23.64	8.18	2.57	1	18.18	1.47	1402	5.86989
42241.4	23.61	8.18	2.56	1	18.05	1.46	1396	5.84477
42241.4	23.7	8.17	2.57	1	17.95	1.45	1398	5.85315
42241.4	23.72	8.19	2.57	1	17.91	1.44	1397	5.84896
42241.4	23.71	8.24	2.59	0	17.87	1.44	1397	5.84896
42241.4	23.76	8.26	2.59	0	17.85	1.45	1398	5.85315
42241.4	23.78	8.24	2.56	1	17.82	1.45	1396	5.84477
42241.4	23.84	8.21	2.53	0	17.76	1.44	1393	5.83221
42241.4	23.96	8.2	2.49	0	17.73	1.44	1392	5.82803
42241.4	24.03	8.21	2.43	1	17.67	1.43	1389	5.81547
42241.4	24.1	8.22	2.37	1	17.65	1.43	1385	5.79872
42241.4	24.19	8.18	2.31	0	17.62	1.43	1381	5.78197
42241.4	24.29	8.14	2.26	1	17.63	1.43	1381	5.78197
42241.4	24.47	8.13	2.24	1	17.63	1.44	1385	5.79872
42241.4	24.76	8.11	2.21	1	17.66	1.43	1391	5.82384
42241.4	24.9	8.08	2.2	1	17.69	1.42	1395	5.84059
42241.4	24.89	8.07	2.2	1	17.74	1.42	1396	5.84477
42241.4	24.89	8.04	2.21	1	17.8	1.43	1399	5.85733
42241.4	24.95	8.01	2.25	1	17.85	1.43	1405	5.88245
42241.4	24.89	8.01	2.38	0	17.96	1.42	1417	5.9327
42241.4	24.79	7.98	2.54	0	18.1	1.42	1431	5.99131
42241.4	24.65	7.96	2.69	0	18.31	1.42	1444	6.04574
42241.4	24.43	7.93	2.85	0	18.57	1.42	1459	6.10854
42241.4	24.31	7.92	2.95	0	18.78	1.42	1469	6.15041
42241.4	24.23	7.9	3.02	1	18.97	1.42	1479	6.19228
42241.4	24.11	7.92	3.02	1	19.04	1.42	1477	6.1839
42241.4	23.94	7.94	3.01	1	19.05	1.43	1471	6.15878
42241.4	23.83	7.96	2.98	1	18.95	1.44	1463	6.12529
42241.4	23.81	7.96	2.95	1	18.85	1.44	1457	6.10017
42241.4	23.79	7.97	2.89	1	18.72	1.44	1447	6.0583
42241.4	23.82	8.02	2.84	2	18.63	1.44	1443	6.04155
42241.4	23.87	8.08	2.79	1	18.54	1.44	1437	6.01643
42241.4	23.87	8.11	2.78	1	18.4	1.43	1432	5.9955
42241.4	23.87	8.11	2.8	1	18.3	1.42	1432	5.9955
42241.4	23.84	8.12	2.82	1	18.18	1.42	1429	5.98294
42241.4	23.87	8.15	2.85	1	18.15	1.41	1432	5.9955
42241.4	23.93	8.19	2.86	2	18.13	1.41	1437	6.01643
42241.4	24.05	8.24	2.84	1	18.1	1.42	1435	6.00806
42241.4	24.18	8.28	2.78	1	18.09	1.43	1433	5.99968
42241.4	24.37	8.3	2.72	1	18.08	1.41	1434	6.00387
42241.4	24.47	8.31	2.66	1	18.1	1.41	1433	5.99968
42241.4	24.53	8.32	2.61	0	18.13	1.41	1430	5.98712
42241.4	24.64	8.3	2.55	1	18.2	1.41	1430	5.98712
42241.4	24.73	8.28	2.52	1	18.23	1.41	1432	5.9955
42241.4	24.76	8.27	2.49	1	18.25	1.41	1431	5.99131
42241.4	24.77	8.28	2.49	1	18.25	1.41	1431	5.99131
42241.4	24.81	8.27	2.48	2	18.24	1.42	1432	5.9955
42241.4	24.78	8.24	2.5	1	18.2	1.43	1430	5.98712
42241.4	24.75	8.2	2.49	1	18.18	1.43	1428	5.97875
42241.4	24.84	8.16	2.46	0	18.1	1.42	1426	5.97038
42241.4	24.87	8.12	2.43	0	18.02	1.41	1422	5.95363
42241.4	24.81	8.07	2.45	0	17.93	1.4	1419	5.94107
42241.4	24.78	8.03	2.47	0	17.84	1.39	1417	5.9327
42241.4	24.79	8.04	2.47	1	17.81	1.39	1418	5.93688
42241.4	24.82	8.03	2.5	1	17.83	1.42	1423	5.95782
42241.4	24.87	7.98	2.52	1	17.89	1.43	1427	5.97456
42241.4	24.89	7.95	2.54	1	17.98	1.43	1432	5.9955
42241.4	24.89	7.91	2.55	1	18.08	1.42	1435	6.00806
42241.4	24.93	7.89	2.57	1	18.17	1.41	1441	6.03318
42241.4	25.05	7.87	2.59	1	18.23	1.4	1448	6.06249
42241.4	25.12	7.87	2.61	1	18.27	1.4	1452	6.07923
42241.4	25.12	7.87	2.61	1	18.29	1.4	1453	6.08342
42241.4	25.17	7.86	2.65	1	18.34	1.41	1459	6.10854
42241.4	25.15	7.85	2.68	1	18.37	1.4	1462	6.1211
42241.4	25.02	7.84	2.7	1	18.44	1.41	1462	6.1211
42241.4	24.94	7.8	2.71	1	18.47	1.42	1460	6.11273
42241.4	24.88	7.79	2.71	1	18.47	1.43	1458	6.10435
42241.4	24.85	7.8	2.7	1	18.42	1.43	1455	6.09179
42241.4	24.89	7.8	2.65	1	18.35	1.42	1451	6.07505
42241.4	24.88	7.81	2.56	1	18.23	1.42	1439	6.02481
42241.4	24.9	7.83	2.49	1	18.14	1.42	1432	5.9955
42241.4	24.97	7.82	2.41	1	18.05	1.42	1424	5.962
42241.4	25.03	7.8	2.33	1	17.95	1.42	1417	5.9327
42241.4	25	7.8	2.28	1	17.91	1.43	1411	5.90757
42241.4	24.8	7.79	2.24	1	17.92	1.43	1402	5.86989
42241.4	24.68	7.79	2.24	1	17.93	1.43	1398	5.85315
42241.4	24.64	7.78	2.23	1	17.97	1.42	1397	5.84896
42241.4	24.55	7.75	2.21	1	18.01	1.42	1393	5.83221
42241.4	24.49	7.72	2.2	1	18.02	1.42	1392	5.82803
42241.4	24.45	7.71	2.18	1	18.02	1.42	1389	5.81547
42241.4	24.53	7.68	2.18	0	17.96	1.42	1389	5.81547
42241.4	24.62	7.66	2.18	0	17.94	1.42	1392	5.82803
42241.4	24.64	7.64	2.19	1	17.9	1.42	1392	5.82803
42241.4	24.66	7.62	2.23	1	17.87	1.41	1396	5.84477
42241.4	24.74	7.61	2.28	1	17.85	1.41	1401	5.86571
42241.4	24.76	7.62	2.32	1	17.84	1.42	1406	5.88664
42241.4	24.82	7.62	2.37	1	17.81	1.43	1411	5.90757
42241.4	24.87	7.59	2.45	0	17.78	1.43	1418	5.93688
42241.4	24.88	7.58	2.48	0	17.77	1.42	1419	5.94107
42241.4	24.98	7.58	2.5	0	17.75	1.41	1424	5.962
42241.4	25.04	7.57	2.51	1	17.72	1.41	1427	5.97456
42241.4	25.07	7.55	2.47	0	17.7	1.42	1422	5.95363
42241.4	25.2	7.52	2.37	1	17.68	1.42	1419	5.94107
42241.4	25.32	7.52	2.3	0	17.67	1.41	1416	5.92851
42241.4	25.39	7.52	2.22	1	17.69	1.41	1412	5.91176
42241.4	25.37	7.51	2.17	1	17.69	1.41	1407	5.89083
42241.4	25.32	7.48	2.14	0	17.7	1.42	1402	5.86989
42241.4	25.32	7.47	2.1	1	17.73	1.43	1401	5.86571
42241.4	25.35	7.47	2.08	1	17.74	1.43	1400	5.86152
42241.4	25.37	7.43	2.06	1	17.75	1.43	1399	5.85733
42241.4	25.45	7.41	2.01	0	17.78	1.43	1398	5.85315
42241.4	25.51	7.39	1.96	1	17.79	1.43	1396	5.84477
42241.4	25.54	7.39	1.9	1	17.8	1.43	1391	5.82384
42241.4	25.55	7.37	1.86	1	17.81	1.44	1389	5.81547
42241.4	25.48	7.3	1.83	1	17.82	1.44	1384	5.79453
42241.4	25.45	7.26	1.84	0	17.84	1.44	1384	5.79453
42241.4	25.42	7.23	1.87	1	17.87	1.44	1388	5.81128
42241.4	25.37	7.18	1.92	1	17.87	1.44	1390	5.81965
42241.4	25.33	7.16	1.94	1	17.86	1.44	1391	5.82384
42241.4	25.32	7.15	1.95	1	17.78	1.44	1390	5.81965
42241.4	25.35	7.14	1.96	1	17.69	1.44	1389	5.81547
42241.4	25.4	7.15	1.96	1	17.62	1.43	1388	5.81128
42241.4	25.51	7.15	1.94	1	17.53	1.42	1387	5.80709
42241.4	25.61	7.12	1.92	1	17.5	1.42	1387	5.80709
42241.4	25.7	7.07	1.88	1	17.48	1.43	1387	5.80709
42241.4	25.78	7.04	1.86	1	17.49	1.43	1388	5.81128
42241.4	25.82	7.03	1.85	0	17.52	1.43	1388	5.81128
42241.4	25.75	7.02	1.84	0	17.58	1.44	1386	5.8029
42241.4	25.74	7.02	1.83	1	17.65	1.44	1387	5.80709
42241.4	25.69	7.03	1.83	1	17.75	1.43	1389	5.81547
42241.4	25.62	6.99	1.83	1	17.81	1.43	1388	5.81128
42241.4	25.61	6.95	1.83	1	17.88	1.43	1389	5.81547
42241.4	25.65	6.96	1.84	0	17.97	1.42	1393	5.83221
42241.4	25.67	6.95	1.86	0	18.03	1.42	1397	5.84896
42241.4	25.53	6.92	1.86	0	18.08	1.42	1394	5.8364
42241.4	25.36	6.91	1.84	0	18.08	1.43	1387	5.80709
42241.4	25.29	6.92	1.81	1	18.08	1.43	1384	5.79453
42241.4	25.28	6.91	1.79	1	18.01	1.43	1379	5.7736
42241.4	25.27	6.9	1.79	1	17.94	1.42	1378	5.76941
42241.4	25.22	6.89	1.8	1	17.85	1.42	1375	5.75685
42241.4	25.22	6.9	1.79	1	17.79	1.42	1373	5.74848
42241.4	25.25	6.91	1.79	1	17.73	1.42	1372	5.74429
42241.4	25.4	6.88	1.8	1	17.68	1.42	1376	5.76104
42241.4	25.48	6.88	1.83	1	17.66	1.41	1379	5.7736
42241.4	25.41	6.89	1.88	0	17.68	1.41	1382	5.78616
42241.4	25.34	6.89	1.92	0	17.72	1.41	1384	5.79453
42241.4	25.36	6.88	1.95	0	17.77	1.41	1389	5.81547
42241.4	25.42	6.87	1.97	0	17.82	1.4	1394	5.8364
42241.4	25.53	6.89	1.96	1	17.87	1.4	1399	5.85733
42241.4	25.58	6.89	1.96	1	17.92	1.4	1402	5.86989
42241.4	25.46	6.87	1.95	1	17.96	1.42	1398	5.85315
42241.4	25.39	6.86	1.93	1	17.98	1.43	1395	5.84059
42241.4	25.48	6.87	1.94	1	18	1.42	1398	5.85315
42241.4	25.47	6.9	1.96	1	18.01	1.4	1400	5.86152
42241.4	25.4	6.91	2	0	18	1.39	1400	5.86152
42241.4	25.36	6.88	2.05	0	17.95	1.4	1402	5.86989
42241.4	25.33	6.89	2.11	0	17.89	1.41	1404	5.87827
42241.4	25.37	6.89	2.18	0	17.79	1.41	1410	5.90339
42241.4	25.45	6.87	2.22	1	17.7	1.4	1414	5.92014
42241.4	25.65	6.89	2.23	1	17.61	1.39	1419	5.94107
42241.4	25.77	6.9	2.2	0	17.54	1.39	1416	5.92851
42241.4	25.86	6.9	2.15	0	17.52	1.39	1415	5.92432
42241.4	25.92	6.91	2.11	1	17.52	1.4	1414	5.92014
42241.4	26	6.91	2.06	0	17.53	1.4	1411	5.90757
42241.4	26.1	6.92	2.03	0	17.59	1.4	1414	5.92014
42241.4	26.04	6.93	2	0	17.63	1.4	1410	5.90339
42241.4	25.94	6.95	1.97	1	17.68	1.4	1406	5.88664
42241.4	25.86	6.95	1.93	0	17.73	1.41	1401	5.86571
42241.4	25.75	6.96	1.92	0	17.77	1.41	1398	5.85315
42241.4	25.6	6.96	1.93	0	17.81	1.41	1395	5.84059
42241.4	25.46	6.95	1.98	1	17.83	1.42	1397	5.84896
42241.4	25.34	6.95	2.05	1	17.84	1.41	1399	5.85733
42241.4	25.36	6.95	2.16	0	17.85	1.4	1409	5.8992
42241.4	25.32	6.95	2.21	0	17.85	1.4	1412	5.91176
42241.4	25.14	6.93	2.26	1	17.83	1.4	1411	5.90757
42241.4	25.1	6.94	2.31	0	17.82	1.41	1414	5.92014
42241.4	25.15	6.95	2.35	0	17.83	1.4	1419	5.94107
42241.4	25.14	6.96	2.37	0	17.83	1.39	1420	5.94526
42241.4	25.12	7	2.34	0	17.83	1.39	1417	5.9327
42241.4	25.05	7.04	2.3	0	17.79	1.4	1411	5.90757
42241.4	25.01	7.02	2.24	1	17.73	1.41	1403	5.87408
42241.4	25.01	7.01	2.18	0	17.67	1.41	1396	5.84477
42241.4	25.09	7.02	2.1	1	17.6	1.42	1391	5.82384
42241.4	25.22	7.02	2.03	0	17.58	1.42	1387	5.80709
42241.4	25.4	7.04	1.97	1	17.6	1.41	1388	5.81128
42241.4	25.51	7.08	1.93	0	17.62	1.41	1387	5.80709
42241.4	25.53	7.09	1.89	0	17.64	1.41	1386	5.8029
42241.4	25.46	7.1	1.85	0	17.65	1.41	1380	5.77778
42241.4	25.49	7.1	1.85	0	17.65	1.4	1381	5.78197
42241.4	25.59	7.09	1.88	0	17.66	1.39	1387	5.80709
42241.4	25.57	7.08	1.92	0	17.67	1.38	1390	5.81965
42241.4	25.49	7.07	1.96	0	17.72	1.38	1393	5.83221
42241.4	25.53	7.08	2.03	0	17.77	1.39	1401	5.86571
42241.4	25.49	7.09	2.07	0	17.8	1.39	1404	5.87827
42241.4	25.42	7.08	2.13	0	17.85	1.39	1408	5.89501
42241.4	25.42	7.09	2.17	0	17.91	1.39	1414	5.92014
42241.4	25.39	7.1	2.21	0	17.98	1.38	1418	5.93688
42241.4	25.36	7.08	2.26	1	18.08	1.38	1424	5.962
42241.4	25.37	7.08	2.28	0	18.18	1.38	1428	5.97875
42241.4	25.31	7.09	2.32	0	18.3	1.38	1433	5.99968
42241.4	25.21	7.11	2.35	1	18.37	1.39	1435	6.00806
42241.4	25.13	7.14	2.38	1	18.41	1.4	1437	6.01643
42241.4	25	7.17	2.42	0	18.43	1.39	1435	6.00806
42241.4	24.88	7.21	2.5	0	18.44	1.38	1439	6.02481
42241.4	24.75	7.27	2.59	0	18.49	1.38	1444	6.04574
42241.4	24.57	7.27	2.66	1	18.57	1.38	1448	6.06249
42241.4	24.42	7.28	2.73	0	18.68	1.4	1451	6.07505
42241.4	24.31	7.38	2.82	1	18.82	1.41	1459	6.10854
42241.4	24.26	7.45	2.85	2	18.9	1.4	1465	6.13366
42241.4	24.14	7.45	2.85	2	18.92	1.38	1462	6.1211
42241.4	24.09	7.47	2.84	2	18.88	1.38	1459	6.10854
42241.4	24.1	7.5	2.81	1	18.8	1.39	1453	6.08342
42241.4	24.11	7.53	2.77	1	18.68	1.4	1446	6.05411
42241.4	24.17	7.56	2.74	1	18.59	1.4	1443	6.04155
42241.4	24.19	7.63	2.71	2	18.54	1.4	1442	6.03737
42241.4	24.15	7.67	2.67	2	18.5	1.41	1436	6.01224
42241.4	24.09	7.69	2.62	1	18.47	1.42	1427	5.97456
42241.4	24.01	7.72	2.55	2	18.38	1.42	1418	5.93688
42241.4	24.05	7.77	2.5	1	18.29	1.43	1411	5.90757
42241.4	24.19	7.8	2.44	1	18.18	1.43	1408	5.89501
42241.4	24.19	7.78	2.43	1	18.1	1.43	1405	5.88245
42241.4	24.16	7.81	2.42	1	18.05	1.43	1401	5.86571
42241.4	24.14	7.86	2.41	2	18.03	1.43	1401	5.86571
42241.4	24.1	7.88	2.42	1	18.03	1.42	1399	5.85733
42241.4	24.1	7.88	2.43	1	18.03	1.42	1400	5.86152
42241.4	24.09	7.91	2.44	1	18.05	1.41	1401	5.86571
42241.4	24.05	7.94	2.46	1	18.08	1.4	1402	5.86989
42241.4	23.98	7.92	2.46	1	18.06	1.4	1400	5.86152
42241.4	23.88	7.9	2.45	0	18.02	1.4	1394	5.8364
42241.4	23.87	7.92	2.4	1	17.97	1.4	1388	5.81128
42241.4	23.95	7.99	2.35	1	17.92	1.4	1385	5.79872
42241.4	24.08	8.01	2.28	0	17.9	1.4	1382	5.78616
42241.4	24.33	7.99	2.21	1	17.91	1.4	1385	5.79872
42241.4	24.57	7.98	2.17	1	17.97	1.39	1390	5.81965
42241.4	24.68	7.98	2.14	1	18.07	1.39	1393	5.83221
42241.4	24.72	7.97	2.12	1	18.16	1.38	1395	5.84059
42241.4	24.86	7.97	2.1	1	18.22	1.38	1400	5.86152
42241.4	25.06	7.97	2.12	1	18.28	1.38	1408	5.89501
42241.4	25.15	7.97	2.13	0	18.31	1.38	1412	5.91176
42241.4	25.25	7.97	2.15	0	18.35	1.38	1418	5.93688
42241.4	25.32	7.93	2.15	0	18.37	1.38	1421	5.94944
42241.4	25.31	7.88	2.15	0	18.39	1.37	1420	5.94526
42241.4	25.3	7.87	2.16	1	18.43	1.36	1423	5.95782
42241.4	25.31	7.88	2.16	1	18.45	1.36	1424	5.962
42241.4	25.25	7.91	2.16	0	18.46	1.37	1422	5.95363
42241.4	25.22	7.88	2.16	0	18.47	1.38	1421	5.94944
42241.4	25.19	7.82	2.19	1	18.48	1.38	1424	5.962
42241.4	25.14	7.81	2.24	1	18.54	1.4	1428	5.97875
42241.4	25.11	7.82	2.29	0	18.61	1.39	1432	5.9955
42241.4	24.96	7.82	2.35	1	18.72	1.39	1437	6.01643
42241.4	24.87	7.81	2.4	1	18.81	1.39	1440	6.02899
42241.4	24.81	7.83	2.45	0	18.87	1.39	1444	6.04574
42241.4	24.6	7.84	2.47	1	18.94	1.4	1441	6.03318
42241.4	24.45	7.86	2.5	1	18.97	1.41	1440	6.02899
42241.4	24.3	7.88	2.53	1	18.99	1.42	1440	6.02899
42241.4	24.22	7.92	2.54	1	18.99	1.41	1437	6.01643
42241.4	24.13	7.98	2.54	1	18.99	1.41	1435	6.00806
42241.4	23.99	8.01	2.51	1	18.94	1.41	1427	5.97456
42241.4	24.01	8.01	2.46	0	18.9	1.41	1421	5.94944
42241.4	24.01	8.02	2.41	1	18.85	1.41	1416	5.92851
42241.4	23.99	8.04	2.38	1	18.8	1.41	1413	5.91595
42241.4	24.03	8.08	2.36	1	18.75	1.42	1411	5.90757
42241.4	24.1	8.14	2.33	1	18.74	1.42	1409	5.8992
42241.4	24.14	8.17	2.27	1	18.72	1.41	1405	5.88245
42241.4	24.03	8.22	2.2	1	18.68	1.41	1395	5.84059
42241.4	23.84	8.23	2.18	1	18.62	1.41	1386	5.8029
42241.4	23.63	8.25	2.19	1	18.59	1.41	1379	5.7736
42241.4	23.45	8.28	2.24	1	18.56	1.41	1378	5.76941
42241.4	23.36	8.29	2.29	0	18.55	1.42	1378	5.76941
42241.4	23.4	8.33	2.37	1	18.57	1.42	1388	5.81128
42241.4	23.47	8.36	2.42	0	18.6	1.43	1394	5.8364
42241.4	23.5	8.37	2.46	1	18.59	1.43	1399	5.85733
42241.4	23.63	8.33	2.53	1	18.54	1.43	1408	5.89501
42241.4	23.75	8.3	2.56	1	18.48	1.42	1412	5.91176
42241.4	23.87	8.31	2.56	1	18.39	1.42	1413	5.91595
42241.4	24.05	8.33	2.55	1	18.31	1.42	1415	5.92432
42241.4	24.12	8.36	2.54	1	18.24	1.42	1414	5.92014
42241.4	24.02	8.38	2.52	1	18.15	1.42	1408	5.89501
42241.4	24.04	8.36	2.51	1	18.1	1.42	1407	5.89083
42241.4	24.15	8.34	2.5	1	18.04	1.44	1407	5.89083
42241.4	24.22	8.35	2.49	1	18.04	1.43	1408	5.89501
42241.4	24.29	8.33	2.47	1	18.02	1.42	1409	5.8992
42241.4	24.31	8.31	2.46	0	17.99	1.41	1407	5.89083
42241.4	24.32	8.3	2.43	0	17.95	1.4	1403	5.87408
42241.4	24.45	8.32	2.39	1	17.89	1.41	1403	5.87408
42241.4	24.56	8.34	2.35	1	17.85	1.41	1402	5.86989
42241.4	24.7	8.32	2.31	0	17.85	1.4	1402	5.86989
42241.4	24.84	8.27	2.26	1	17.85	1.4	1402	5.86989
42241.4	24.89	8.26	2.24	1	17.83	1.4	1403	5.87408
42241.4	24.94	8.26	2.23	1	17.84	1.41	1403	5.87408
42241.4	25.01	8.25	2.24	1	17.88	1.41	1407	5.89083
42241.4	25.06	8.24	2.27	1	17.94	1.41	1413	5.91595
42241.4	25.01	8.23	2.33	0	18.01	1.41	1416	5.92851
42241.4	24.92	8.21	2.35	0	18.04	1.4	1417	5.9327
42241.4	24.84	8.14	2.35	0	18.07	1.4	1415	5.92432
42241.4	24.83	8.06	2.33	1	18.08	1.4	1414	5.92014
42241.4	24.77	8.04	2.29	0	18.07	1.4	1408	5.89501
42241.4	24.74	8.02	2.23	1	18.07	1.4	1403	5.87408
42241.4	24.86	8.01	2.19	1	18.07	1.39	1403	5.87408
42241.4	25.04	8	2.15	0	18.07	1.39	1404	5.87827
42241.4	25.12	7.97	2.11	1	18.08	1.4	1404	5.87827
42241.4	25.17	7.96	2.07	1	18.08	1.41	1402	5.86989
42241.4	25.24	7.98	2.06	1	18.1	1.42	1404	5.87827
42241.4	25.28	7.99	2.07	1	18.14	1.41	1407	5.89083
42241.4	25.14	7.97	2.1	1	18.21	1.4	1408	5.89501
42241.4	24.95	7.94	2.12	1	18.27	1.39	1404	5.87827
42241.4	24.84	7.9	2.13	0	18.3	1.39	1402	5.86989
42241.4	24.82	7.88	2.13	0	18.36	1.39	1403	5.87408
42241.4	24.86	7.88	2.12	1	18.4	1.4	1405	5.88245
42241.4	24.89	7.88	2.1	1	18.42	1.41	1406	5.88664
42241.4	24.87	7.86	2.08	2	18.43	1.4	1405	5.88245
42241.4	24.85	7.86	2.07	1	18.46	1.4	1402	5.86989
42241.4	24.78	7.88	2.06	1	18.5	1.4	1400	5.86152
42241.4	24.7	7.87	2.04	1	18.55	1.4	1397	5.84896
42241.4	24.67	7.82	2.02	1	18.56	1.4	1396	5.84477
42241.4	24.65	7.82	2	0	18.55	1.4	1391	5.82384
42241.4	24.6	7.86	1.99	1	18.52	1.41	1390	5.81965
42241.4	24.6	7.85	1.99	0	18.45	1.4	1387	5.80709
42241.4	24.61	7.83	1.97	1	18.37	1.4	1384	5.79453
42241.4	24.63	7.87	1.94	2	18.27	1.41	1382	5.78616
42241.4	24.69	7.87	1.95	1	18.15	1.41	1380	5.77778
42241.4	24.76	7.84	1.98	1	18.03	1.41	1381	5.78197
42241.4	24.79	7.8	2.03	0	17.95	1.4	1384	5.79453
42241.4	24.73	7.81	2.1	1	17.93	1.39	1388	5.81128
42241.4	24.5	7.85	2.21	0	17.92	1.39	1389	5.81547
42241.4	24.28	7.84	2.3	0	17.93	1.4	1390	5.81965
42241.4	24.1	7.8	2.38	1	17.94	1.42	1394	5.8364
42241.4	24.03	7.78	2.44	1	17.96	1.43	1397	5.84896
42241.4	24.08	7.76	2.49	1	17.99	1.42	1403	5.87408
42241.4	24.09	7.76	2.52	1	18.04	1.41	1408	5.89501
42241.4	24.12	7.77	2.52	1	18.1	1.4	1410	5.90339
42241.4	24.15	7.79	2.5	1	18.1	1.4	1409	5.8992
42241.4	24.18	7.79	2.47	1	18.07	1.39	1406	5.88664
42241.4	24.21	7.79	2.46	1	18.02	1.39	1406	5.88664
42241.4	24.33	7.87	2.51	1	17.95	1.39	1412	5.91176
42241.4	24.43	7.9	2.58	0	17.92	1.39	1419	5.94107
42241.4	24.5	7.88	2.64	1	17.94	1.39	1428	5.97875
42241.4	24.53	7.91	2.72	1	18	1.39	1437	6.01643
42241.4	24.57	7.94	2.78	1	18.07	1.38	1445	6.04993
42241.4	24.65	7.97	2.87	2	18.15	1.38	1459	6.10854
42241.4	24.61	7.98	2.91	1	18.17	1.38	1460	6.11273
42241.4	24.6	8	2.92	1	18.19	1.38	1461	6.11691
42241.4	24.62	8.03	2.93	2	18.21	1.38	1466	6.13785
42241.4	24.6	8.05	2.93	1	18.19	1.39	1462	6.1211
42241.4	24.64	8.1	2.92	1	18.18	1.39	1462	6.1211
42241.4	24.67	8.15	2.91	1	18.18	1.38	1462	6.1211
42241.4	24.59	8.18	2.87	2	18.18	1.38	1459	6.10854
42241.4	24.52	8.2	2.78	1	18.19	1.39	1447	6.0583
42241.4	24.53	8.2	2.7	2	18.17	1.4	1442	6.03737
42241.4	24.6	8.23	2.59	1	18.13	1.41	1432	5.9955
42241.4	24.68	8.22	2.51	1	18.09	1.41	1425	5.96619
42241.4	24.65	8.23	2.42	1	18.06	1.41	1416	5.92851
42241.4	24.61	8.24	2.32	2	17.97	1.41	1406	5.88664
42241.4	24.73	8.22	2.25	2	17.91	1.42	1403	5.87408
42241.4	24.83	8.19	2.18	1	17.82	1.41	1396	5.84477
42241.4	24.85	8.18	2.12	2	17.74	1.41	1389	5.81547
42241.4	24.89	8.14	2.08	2	17.67	1.4	1387	5.80709
42241.4	24.88	8.12	2.06	1	17.59	1.4	1380	5.77778
42241.4	24.83	8.08	2.06	1	17.53	1.41	1377	5.76522
42241.4	24.82	8	2.05	1	17.47	1.43	1375	5.75685
42241.4	24.91	7.94	2.05	1	17.45	1.43	1376	5.76104
42241.4	24.99	7.89	2.05	1	17.45	1.44	1379	5.7736
42241.4	24.99	7.86	2.07	1	17.48	1.44	1382	5.78616
42241.4	24.96	7.85	2.08	2	17.5	1.44	1384	5.79453
42241.4	24.85	7.8	2.07	1	17.49	1.45	1377	5.76522
42241.4	24.84	7.73	2.04	1	17.44	1.45	1373	5.74848
42241.4	24.94	7.67	1.99	1	17.34	1.44	1369	5.73173
42241.4	24.91	7.61	1.95	1	17.2	1.44	1362	5.70242
42241.4	24.84	7.63	1.91	1	17.09	1.44	1353	5.66474
42241.4	24.9	7.63	1.87	0	17.02	1.44	1349	5.64799
42241.4	24.92	7.59	1.86	0	16.98	1.44	1348	5.64381
42241.4	24.92	7.56	1.87	1	16.96	1.44	1349	5.64799
42241.4	25.13	7.51	1.9	1	16.94	1.43	1357	5.68149
42241.4	25.25	7.48	1.94	1	16.94	1.43	1365	5.71498
42241.4	25.19	7.45	1.99	0	16.94	1.45	1366	5.71917
42241.4	25.13	7.42	2.02	1	16.94	1.46	1368	5.72754
42241.4	25.15	7.42	2.05	1	16.95	1.47	1371	5.7401
42241.4	25.18	7.41	2.1	1	17.03	1.46	1378	5.76941
42241.4	25.15	7.39	2.14	0	17.13	1.45	1383	5.79034
42241.4	25.05	7.36	2.19	1	17.34	1.45	1390	5.81965
42241.4	24.95	7.34	2.21	1	17.51	1.44	1393	5.83221
42241.4	24.89	7.33	2.23	1	17.69	1.44	1398	5.85315
42241.4	24.82	7.31	2.28	0	17.88	1.44	1404	5.87827
42241.4	24.62	7.31	2.32	1	18	1.44	1406	5.88664
42241.4	24.42	7.31	2.39	1	18.11	1.44	1408	5.89501
42241.4	24.38	7.3	2.46	0	18.16	1.45	1413	5.91595
42241.4	24.35	7.32	2.53	1	18.21	1.45	1421	5.94944
42241.4	24.3	7.33	2.62	0	18.29	1.45	1428	5.97875
42241.4	24.24	7.35	2.68	1	18.35	1.45	1433	5.99968
42241.4	24.14	7.4	2.71	2	18.42	1.45	1437	6.01643
42241.4	24.05	7.42	2.71	1	18.43	1.46	1432	5.9955
42241.4	23.95	7.44	2.66	1	18.4	1.46	1424	5.962
42241.4	23.92	7.49	2.58	1	18.29	1.47	1414	5.92014
42241.4	23.89	7.53	2.51	1	18.18	1.48	1405	5.88245
42241.4	23.84	7.55	2.43	1	18.04	1.47	1392	5.82803
42241.4	23.92	7.58	2.38	1	17.97	1.47	1388	5.81128
42241.4	24.09	7.62	2.36	1	17.92	1.46	1391	5.82384
42241.4	24.29	7.66	2.33	1	17.91	1.46	1394	5.8364
42241.4	24.36	7.72	2.33	0	17.92	1.46	1395	5.84059
42241.4	24.45	7.79	2.35	0	17.93	1.46	1399	5.85733
42241.4	24.52	7.8	2.36	0	17.93	1.47	1403	5.87408
42241.4	24.54	7.81	2.36	1	17.93	1.47	1404	5.87827
42241.4	24.61	7.82	2.34	1	17.94	1.47	1405	5.88245
42241.4	24.73	7.82	2.33	1	17.95	1.47	1408	5.89501
42241.4	24.79	7.83	2.3	0	17.93	1.48	1406	5.88664
42241.4	24.76	7.82	2.27	1	17.9	1.48	1403	5.87408
42241.4	24.75	7.81	2.23	1	17.86	1.48	1398	5.85315
42241.4	24.81	7.81	2.2	1	17.82	1.48	1396	5.84477
42241.4	24.86	7.84	2.19	1	17.81	1.48	1396	5.84477
42241.4	24.87	7.87	2.17	0	17.8	1.47	1394	5.8364
42241.4	24.8	7.84	2.17	0	17.77	1.46	1391	5.82384
42241.4	24.83	7.79	2.16	1	17.75	1.45	1392	5.82803
42241.4	24.95	7.76	2.16	0	17.73	1.45	1393	5.83221
42241.4	24.9	7.77	2.15	0	17.72	1.45	1391	5.82384
42241.4	24.81	7.78	2.15	0	17.7	1.45	1387	5.80709
42241.4	24.8	7.75	2.16	0	17.68	1.44	1388	5.81128
42241.4	24.71	7.74	2.2	1	17.69	1.44	1389	5.81547
42241.4	24.57	7.74	2.3	1	17.78	1.44	1397	5.84896
42241.4	24.52	7.76	2.42	0	17.93	1.45	1408	5.89501
42241.4	24.46	7.74	2.59	0	18.19	1.45	1428	5.97875
42241.4	24.4	7.72	2.69	1	18.41	1.44	1441	6.03318
42241.4	24.35	7.71	2.76	0	18.61	1.43	1449	6.06667
42241.4	24.2	7.72	2.82	1	18.77	1.43	1455	6.09179
42241.4	24.08	7.73	2.84	1	18.84	1.43	1455	6.09179
42241.4	24.09	7.74	2.84	1	18.84	1.44	1456	6.09598
42241.4	24.11	7.73	2.82	1	18.8	1.45	1453	6.08342
42241.4	24.07	7.71	2.8	1	18.74	1.45	1449	6.06667
42241.4	24.03	7.7	2.76	1	18.63	1.45	1441	6.03318
42241.4	24.03	7.74	2.73	1	18.54	1.45	1437	6.01643
42241.4	24.07	7.78	2.67	1	18.47	1.45	1431	5.99131
42241.4	24.16	7.8	2.64	1	18.42	1.46	1430	5.98712
42241.4	24.25	7.83	2.62	1	18.4	1.47	1429	5.98294
42241.4	24.25	7.88	2.6	0	18.38	1.47	1427	5.97456
42241.4	24.24	7.91	2.57	1	18.37	1.47	1425	5.96619
42241.4	24.19	7.92	2.54	1	18.34	1.48	1420	5.94526
42241.4	24.11	7.94	2.51	1	18.31	1.49	1414	5.92014
42241.4	24.08	7.94	2.49	1	18.28	1.5	1410	5.90339
42241.4	24.03	7.94	2.44	1	18.21	1.49	1404	5.87827
42241.4	23.9	7.96	2.41	2	18.14	1.49	1397	5.84896
42241.4	23.65	7.97	2.41	1	18	1.49	1383	5.79034
42241.4	23.42	7.97	2.43	1	17.89	1.5	1375	5.75685
42241.4	23.34	7.98	2.46	1	17.77	1.51	1373	5.74848
42241.4	23.28	7.96	2.51	1	17.61	1.5	1371	5.7401
42241.4	23.25	7.96	2.53	1	17.49	1.5	1369	5.73173
42241.4	23.36	7.96	2.54	2	17.36	1.49	1372	5.74429
42241.4	23.45	7.95	2.53	2	17.28	1.49	1372	5.74429
42241.4	23.59	7.94	2.5	1	17.2	1.49	1369	5.73173
42241.4	23.8	7.97	2.44	1	17.1	1.49	1368	5.72754
42241.4	23.9	7.97	2.41	2	17.04	1.5	1368	5.72754
42241.4	23.95	7.94	2.37	2	16.94	1.5	1364	5.7108
42241.4	24.05	7.93	2.34	2	16.9	1.51	1363	5.70661
42241.4	24.22	7.9	2.35	1	16.9	1.5	1367	5.72336
42241.4	24.35	7.87	2.37	1	16.94	1.49	1374	5.75266
42241.4	24.46	7.87	2.37	2	16.99	1.48	1381	5.78197
42241.4	24.62	7.85	2.35	2	17.07	1.47	1386	5.8029
42241.4	24.72	7.85	2.35	2	17.13	1.47	1391	5.82384
42241.4	24.76	7.84	2.34	2	17.19	1.47	1392	5.82803
42241.4	24.75	7.85	2.33	1	17.26	1.48	1390	5.81965
42241.4	24.85	7.87	2.31	1	17.34	1.48	1394	5.8364
42241.4	25.01	7.85	2.29	1	17.43	1.47	1399	5.85733
42241.4	25.08	7.82	2.28	1	17.5	1.47	1402	5.86989
42241.4	25.08	7.79	2.27	2	17.57	1.47	1405	5.88245
42241.4	25.03	7.79	2.26	2	17.61	1.47	1404	5.87827
42241.4	25.01	7.77	2.26	2	17.61	1.48	1403	5.87408
42241.4	24.98	7.73	2.26	2	17.59	1.48	1402	5.86989
42241.4	24.88	7.7	2.28	1	17.58	1.48	1398	5.85315
42241.4	24.7	7.67	2.28	1	17.57	1.48	1393	5.83221
42241.4	24.56	7.67	2.25	2	17.57	1.48	1389	5.81547
42241.4	24.53	7.69	2.23	2	17.56	1.48	1386	5.8029
42241.4	24.46	7.68	2.22	1	17.51	1.48	1380	5.77778
42241.4	24.49	7.65	2.2	1	17.45	1.49	1377	5.76522
42241.4	24.6	7.65	2.2	2	17.4	1.49	1381	5.78197
42241.4	24.8	7.64	2.24	2	17.38	1.49	1390	5.81965
42241.4	24.9	7.61	2.29	0	17.39	1.49	1394	5.8364
42241.4	24.84	7.61	2.34	1	17.44	1.5	1399	5.85733
42241.4	24.74	7.63	2.39	1	17.48	1.51	1402	5.86989
42241.4	24.76	7.64	2.4	1	17.53	1.51	1404	5.87827
42241.4	24.8	7.63	2.4	1	17.57	1.5	1406	5.88664
42241.4	24.77	7.66	2.39	1	17.59	1.5	1406	5.88664
42241.4	24.77	7.71	2.38	1	17.63	1.5	1406	5.88664
42241.4	24.72	7.7	2.36	1	17.66	1.5	1403	5.87408
42241.4	24.72	7.66	2.33	1	17.68	1.5	1401	5.86571
42241.4	24.81	7.64	2.28	1	17.66	1.5	1398	5.85315
42241.4	24.84	7.65	2.26	1	17.64	1.5	1397	5.84896
42241.4	24.75	7.67	2.26	1	17.61	1.49	1393	5.83221
42241.4	24.67	7.68	2.28	0	17.61	1.49	1392	5.82803
42241.4	24.61	7.67	2.36	1	17.66	1.49	1399	5.85733
42241.4	24.5	7.7	2.52	1	17.84	1.49	1415	5.92432
42241.4	24.4	7.71	2.64	1	18.05	1.49	1427	5.97456
42241.4	24.26	7.73	2.76	0	18.33	1.49	1440	6.02899
42241.4	24.18	7.77	2.83	1	18.55	1.49	1449	6.06667
42241.4	24.09	7.8	2.86	1	18.73	1.49	1455	6.09179
42241.4	23.92	7.83	2.87	1	18.86	1.49	1453	6.08342
42241.4	23.81	7.86	2.86	2	18.92	1.5	1453	6.08342
42241.4	23.71	7.9	2.84	2	18.96	1.49	1449	6.06667
42241.4	23.6	7.92	2.83	2	18.96	1.49	1445	6.04993
42241.4	23.59	7.97	2.81	2	18.95	1.5	1443	6.04155
42241.4	23.63	8.06	2.76	1	18.91	1.49	1437	6.01643
42241.4	23.56	8.12	2.74	1	18.86	1.49	1432	5.9955
42241.4	23.54	8.16	2.73	1	18.75	1.48	1428	5.97875
42241.4	23.6	8.18	2.71	2	18.68	1.49	1428	5.97875
42241.4	23.58	8.21	2.69	2	18.61	1.49	1423	5.95782
42241.4	23.5	8.27	2.66	1	18.53	1.5	1415	5.92432
42241.4	23.46	8.33	2.64	1	18.48	1.5	1411	5.90757
42241.4	23.43	8.39	2.59	1	18.4	1.5	1403	5.87408
42241.4	23.41	8.43	2.57	2	18.34	1.5	1401	5.86571
42241.4	23.43	8.46	2.58	1	18.26	1.49	1399	5.85733
42241.4	23.5	8.45	2.6	1	18.22	1.49	1402	5.86989
42241.4	23.5	8.45	2.62	1	18.19	1.48	1402	5.86989
42241.4	23.5	8.47	2.66	1	18.13	1.48	1405	5.88245
42241.4	23.62	8.51	2.7	1	18.11	1.48	1410	5.90339
42241.4	23.73	8.58	2.73	1	18.11	1.48	1417	5.9327
42241.4	23.72	8.58	2.74	1	18.11	1.49	1417	5.9327
42241.4	23.72	8.52	2.73	0	18.1	1.5	1415	5.92432
42241.4	23.66	8.46	2.69	1	18.07	1.51	1410	5.90339
42241.4	23.58	8.48	2.64	1	18.02	1.52	1402	5.86989
42241.4	23.52	8.5	2.59	1	17.94	1.52	1394	5.8364
42241.4	23.59	8.48	2.55	2	17.83	1.52	1391	5.82384
42241.4	23.63	8.43	2.54	2	17.75	1.51	1390	5.81965
42241.4	23.64	8.43	2.53	1	17.66	1.51	1385	5.79872
42241.4	23.66	8.42	2.52	1	17.56	1.5	1383	5.79034
42241.4	23.66	8.39	2.51	1	17.45	1.49	1379	5.7736
42241.4	23.74	8.38	2.51	1	17.28	1.49	1377	5.76522
42241.4	23.83	8.34	2.51	2	17.15	1.49	1378	5.76941
42241.4	24	8.26	2.55	2	17.05	1.49	1384	5.79453
42241.4	24.13	8.24	2.56	2	17.04	1.49	1388	5.81128
42241.4	24.16	8.24	2.56	2	17.07	1.48	1390	5.81965
42241.4	24.13	8.24	2.55	2	17.14	1.47	1390	5.81965
42241.4	24.08	8.23	2.55	2	17.21	1.47	1390	5.81965
42241.4	24.01	8.16	2.59	1	17.3	1.48	1392	5.82803
42241.4	24.03	8.14	2.63	1	17.4	1.49	1399	5.85733
42241.4	24.06	8.15	2.67	2	17.5	1.49	1408	5.89501
42241.4	24.04	8.14	2.69	2	17.63	1.49	1412	5.91176
42241.4	23.99	8.09	2.7	2	17.72	1.5	1414	5.92014
42241.4	24.02	8.05	2.68	2	17.81	1.5	1414	5.92014
42241.4	24.12	8.06	2.65	1	17.86	1.5	1415	5.92432
42241.4	24.16	8.04	2.61	1	17.86	1.49	1413	5.91595
42241.4	24.2	8.01	2.55	2	17.83	1.48	1410	5.90339
42241.4	24.2	8.01	2.48	2	17.8	1.47	1403	5.87408
42241.4	24.12	8.02	2.42	1	17.77	1.47	1392	5.82803
42241.4	24.09	8.02	2.41	2	17.72	1.48	1392	5.82803
42241.4	24.16	8.02	2.41	2	17.68	1.48	1393	5.83221
42241.4	24.29	8.02	2.43	1	17.66	1.48	1396	5.84477
42241.4	24.37	8.03	2.46	1	17.68	1.48	1402	5.86989
42241.4	24.42	8.03	2.49	1	17.73	1.47	1406	5.88664
42241.4	24.41	8.03	2.47	1	17.75	1.47	1405	5.88245
42241.4	24.38	8.02	2.46	1	17.75	1.47	1404	5.87827
42241.4	24.31	8.01	2.44	1	17.69	1.47	1398	5.85315
42241.4	24.25	8.02	2.39	2	17.63	1.47	1393	5.83221
42241.4	24.25	8.01	2.32	2	17.5	1.46	1383	5.79034
42241.4	24.32	8.02	2.28	1	17.43	1.47	1377	5.76522
42241.4	24.36	8.04	2.23	1	17.38	1.47	1374	5.75266
42241.4	24.36	8.03	2.19	1	17.33	1.48	1369	5.73173
42241.4	24.43	7.97	2.18	1	17.28	1.49	1370	5.73592
42241.4	24.62	7.9	2.18	1	17.25	1.48	1375	5.75685
42241.4	24.79	7.88	2.18	1	17.24	1.47	1380	5.77778
42241.4	24.91	7.9	2.18	1	17.25	1.47	1383	5.79034
42241.4	25.09	7.87	2.18	0	17.27	1.46	1388	5.81128
42241.4	25.25	7.81	2.19	0	17.31	1.46	1394	5.8364
42241.4	25.28	7.76	2.18	1	17.37	1.46	1397	5.84896
42241.4	25.28	7.74	2.17	0	17.43	1.46	1396	5.84477
42241.4	25.33	7.72	2.15	0	17.48	1.47	1398	5.85315
42241.4	25.34	7.67	2.14	1	17.51	1.48	1399	5.85733
42241.4	25.34	7.62	2.14	0	17.52	1.47	1398	5.85315
42241.4	25.35	7.56	2.15	0	17.51	1.46	1400	5.86152
42241.4	25.31	7.52	2.15	1	17.5	1.46	1398	5.85315
42241.4	25.24	7.51	2.15	0	17.5	1.47	1395	5.84059
42241.4	25.31	7.48	2.15	0	17.5	1.46	1397	5.84896
42241.4	25.46	7.44	2.15	1	17.51	1.46	1404	5.87827
42241.4	25.42	7.42	2.18	1	17.54	1.47	1406	5.88664
42241.4	25.3	7.41	2.21	0	17.58	1.48	1404	5.87827
42241.4	25.23	7.37	2.24	0	17.65	1.48	1407	5.89083
42241.4	25.14	7.34	2.28	0	17.73	1.48	1409	5.8992
42241.4	25.11	7.36	2.31	0	17.81	1.47	1413	5.91595
42241.4	25.09	7.39	2.34	0	17.85	1.47	1416	5.92851
42241.4	25.01	7.35	2.36	1	17.85	1.47	1416	5.92851
42241.4	24.97	7.31	2.37	1	17.83	1.47	1416	5.92851
42241.4	25.03	7.31	2.38	1	17.75	1.48	1417	5.9327
42241.4	25.12	7.32	2.37	1	17.68	1.48	1417	5.9327
42241.4	25.32	7.33	2.36	1	17.6	1.48	1420	5.94526
42241.4	25.43	7.34	2.35	1	17.58	1.48	1421	5.94944
42241.4	25.49	7.37	2.33	1	17.6	1.47	1422	5.95363
42241.4	25.52	7.38	2.31	1	17.59	1.47	1422	5.95363
42241.4	25.49	7.36	2.29	0	17.56	1.47	1417	5.9327
42241.4	25.46	7.38	2.26	1	17.51	1.48	1413	5.91595
42241.4	25.43	7.41	2.22	1	17.46	1.48	1407	5.89083
42241.4	25.39	7.4	2.17	1	17.42	1.47	1401	5.86571
42241.4	25.37	7.38	2.13	1	17.37	1.47	1395	5.84059
42241.4	25.34	7.36	2.11	1	17.36	1.48	1392	5.82803
42241.4	25.3	7.31	2.1	1	17.32	1.49	1390	5.81965
42241.4	25.26	7.32	2.11	1	17.3	1.48	1388	5.81128
42241.4	25.22	7.37	2.13	0	17.28	1.47	1388	5.81128
42241.4	25.21	7.42	2.15	1	17.26	1.46	1389	5.81547
42241.4	25.23	7.41	2.16	1	17.24	1.45	1391	5.82384
42241.4	25.3	7.36	2.17	1	17.21	1.45	1393	5.83221
42241.4	25.38	7.34	2.18	1	17.18	1.45	1395	5.84059
42241.4	25.45	7.36	2.18	1	17.2	1.45	1399	5.85733
42241.4	25.42	7.39	2.18	1	17.23	1.45	1398	5.85315
42241.4	25.37	7.34	2.19	1	17.27	1.44	1397	5.84896
42241.4	25.33	7.33	2.21	1	17.38	1.43	1401	5.86571
42241.4	25.27	7.35	2.22	1	17.49	1.43	1403	5.87408
42241.4	25.27	7.35	2.23	1	17.57	1.43	1406	5.88664
42241.4	25.28	7.32	2.22	1	17.64	1.43	1407	5.89083
42241.4	25.32	7.32	2.22	1	17.64	1.44	1409	5.8992
42241.4	25.42	7.34	2.19	1	17.64	1.44	1409	5.8992
42241.4	25.54	7.33	2.18	1	17.59	1.43	1411	5.90757
42241.4	25.62	7.28	2.17	1	17.54	1.43	1411	5.90757
42241.4	25.75	7.26	2.15	1	17.46	1.43	1411	5.90757
42241.4	25.83	7.23	2.15	1	17.43	1.44	1412	5.91176
42241.4	25.99	7.21	2.16	1	17.42	1.43	1418	5.93688
42241.4	26.11	7.22	2.15	1	17.43	1.42	1420	5.94526
42241.4	26.13	7.22	2.15	1	17.44	1.42	1422	5.95363
42241.4	26.11	7.18	2.16	1	17.43	1.43	1421	5.94944
42241.4	26.08	7.14	2.16	1	17.44	1.43	1422	5.95363
42241.4	26.07	7.16	2.14	1	17.46	1.44	1419	5.94107
42241.4	26.03	7.18	2.12	2	17.49	1.43	1419	5.94107
42241.4	26.04	7.18	2.11	2	17.51	1.43	1419	5.94107
42241.4	26.13	7.17	2.09	2	17.53	1.44	1421	5.94944
42241.4	26.1	7.18	2.08	2	17.55	1.44	1420	5.94526
42241.4	26.1	7.19	2.07	2	17.6	1.44	1420	5.94526
42241.4	26.16	7.16	2.05	1	17.67	1.44	1420	5.94526
42241.4	26.23	7.11	2.06	1	17.74	1.44	1424	5.962
42241.4	26.25	7.09	2.07	1	17.83	1.44	1429	5.98294
42241.4	26.15	7.1	2.1	2	17.91	1.44	1433	5.99968
42241.4	26.04	7.09	2.13	1	18.02	1.43	1432	5.9955
42241.4	25.97	7.08	2.16	1	18.11	1.43	1435	6.00806
42241.4	25.92	7.07	2.17	1	18.19	1.43	1437	6.01643
42241.4	25.93	7.05	2.16	0	18.26	1.42	1437	6.01643
42241.4	25.89	7.04	2.15	0	18.26	1.42	1435	6.00806
42241.4	25.79	7.02	2.1	1	18.23	1.43	1428	5.97875
42241.4	25.75	7.01	2.05	0	18.18	1.43	1420	5.94526
42241.4	25.62	7.03	1.99	0	18.15	1.43	1410	5.90339
42241.4	25.46	7.02	1.93	1	18.07	1.43	1399	5.85733
42241.4	25.49	6.99	1.91	1	18	1.43	1396	5.84477
42241.4	25.61	6.99	1.87	1	17.93	1.42	1394	5.8364
42241.4	25.69	6.98	1.83	1	17.86	1.42	1392	5.82803
42241.4	25.75	6.97	1.79	1	17.8	1.44	1389	5.81547
42241.4	25.76	6.95	1.76	1	17.75	1.47	1385	5.79872
42241.4	25.7	6.93	1.76	0	17.76	1.48	1382	5.78616
42241.4	25.68	6.9	1.76	0	17.86	1.47	1385	5.79872
42241.4	25.79	6.88	1.75	0	17.97	1.46	1390	5.81965
42241.4	25.86	6.86	1.73	0	18.08	1.46	1393	5.83221
42241.4	25.9	6.8	1.69	1	18.15	1.46	1393	5.83221
42241.4	25.94	6.77	1.67	1	18.16	1.46	1393	5.83221
42241.4	26.01	6.75	1.65	0	18.15	1.45	1392	5.82803
42241.4	26.04	6.74	1.65	0	18.11	1.45	1392	5.82803
42241.4	26.06	6.71	1.66	1	18.06	1.45	1394	5.8364
42241.4	26.13	6.66	1.67	1	17.98	1.44	1395	5.84059
42241.4	26.25	6.64	1.68	1	17.97	1.43	1399	5.85733
42241.4	26.27	6.64	1.68	1	17.96	1.43	1399	5.85733
42241.4	26.16	6.63	1.67	1	17.96	1.43	1395	5.84059
42241.4	26.15	6.59	1.66	1	17.96	1.44	1394	5.8364
42241.4	26.2	6.56	1.65	0	18	1.45	1394	5.8364
42241.4	26.21	6.55	1.66	0	18.04	1.45	1397	5.84896
42241.4	26.05	6.56	1.71	0	18.11	1.44	1398	5.85315
42241.4	25.88	6.58	1.76	0	18.19	1.44	1399	5.85733
42241.4	25.78	6.59	1.81	0	18.26	1.45	1403	5.87408
42241.4	25.66	6.61	1.88	0	18.32	1.45	1406	5.88664
42241.4	25.53	6.61	1.93	0	18.35	1.45	1407	5.89083
42241.4	25.51	6.58	1.97	1	18.33	1.46	1410	5.90339
42241.4	25.59	6.56	1.98	1	18.3	1.46	1413	5.91595
42241.4	25.63	6.61	1.97	1	18.25	1.46	1412	5.91176
42241.4	25.67	6.68	1.94	1	18.21	1.46	1410	5.90339
42241.4	25.69	6.68	1.92	0	18.15	1.46	1406	5.88664
42241.4	25.76	6.66	1.9	0	18.08	1.46	1404	5.87827
42241.4	25.84	6.7	1.91	0	18.04	1.47	1406	5.88664
42241.4	25.83	6.77	1.95	1	18.01	1.47	1410	5.90339
42241.4	25.75	6.77	2.01	0	18	1.46	1412	5.91176
42241.4	25.67	6.74	2.07	0	18.02	1.46	1415	5.92432
42241.4	25.56	6.77	2.15	0	18.08	1.46	1420	5.94526
42241.4	25.44	6.8	2.22	1	18.12	1.46	1424	5.962
42241.4	25.33	6.83	2.29	0	18.1	1.46	1426	5.97038
42241.4	25.27	6.87	2.35	1	18.06	1.45	1429	5.98294
42241.4	25.23	6.9	2.38	1	18	1.45	1429	5.98294
42241.4	25.15	6.91	2.4	1	17.88	1.46	1425	5.96619
42241.4	25.1	6.93	2.4	1	17.77	1.46	1420	5.94526
42241.4	25.13	6.98	2.39	1	17.7	1.45	1419	5.94107
42241.4	25.33	7.02	2.36	1	17.62	1.44	1420	5.94526
42241.4	25.46	7.04	2.33	1	17.62	1.43	1421	5.94944
42241.4	25.54	7.1	2.3	1	17.6	1.43	1421	5.94944
42241.4	25.62	7.13	2.29	1	17.61	1.43	1423	5.95782
42241.4	25.65	7.16	2.28	1	17.61	1.44	1423	5.95782
42241.4	25.62	7.18	2.29	1	17.63	1.44	1424	5.962
42241.4	25.55	7.2	2.29	1	17.65	1.45	1422	5.95363
42241.4	25.47	7.21	2.29	1	17.65	1.43	1419	5.94107
42241.4	25.53	7.21	2.28	1	17.64	1.42	1420	5.94526
42241.4	25.53	7.26	2.27	2	17.64	1.41	1421	5.94944
42241.4	25.38	7.3	2.23	1	17.62	1.41	1410	5.90339
42241.4	25.35	7.28	2.21	1	17.59	1.42	1408	5.89501
42241.4	25.38	7.32	2.18	1	17.58	1.43	1405	5.88245
42241.4	25.39	7.34	2.15	1	17.6	1.42	1404	5.87827
42241.4	25.4	7.33	2.13	1	17.63	1.42	1403	5.87408
42241.4	25.38	7.35	2.11	2	17.71	1.42	1404	5.87827
42241.4	25.41	7.36	2.07	1	17.83	1.41	1403	5.87408
42241.4	25.36	7.36	2.04	1	17.97	1.41	1402	5.86989
42241.4	25.27	7.33	2.01	1	18.05	1.41	1399	5.85733
42241.4	25.19	7.28	2.01	1	18.11	1.41	1399	5.85733
42241.4	25.03	7.27	2.01	0	18.16	1.4	1394	5.8364
42241.4	24.91	7.28	2.02	1	18.21	1.39	1394	5.8364
42241.4	24.9	7.32	2.05	1	18.23	1.39	1396	5.84477
42241.4	24.9	7.3	2.07	1	18.25	1.4	1399	5.85733
42241.4	24.9	7.28	2.13	0	18.25	1.4	1403	5.87408
42241.4	24.94	7.3	2.18	0	18.27	1.41	1409	5.8992
42241.4	25.01	7.34	2.21	1	18.3	1.42	1415	5.92432
42241.4	25.15	7.35	2.24	1	18.39	1.43	1425	5.96619
42241.4	25.17	7.34	2.24	1	18.48	1.43	1428	5.97875
42241.4	25.07	7.34	2.22	1	18.55	1.44	1424	5.962
42241.4	24.89	7.4	2.18	1	18.62	1.45	1418	5.93688
42241.4	24.83	7.42	2.13	0	18.63	1.45	1410	5.90339
42241.4	24.84	7.42	2.1	1	18.62	1.44	1409	5.8992
42241.4	24.77	7.45	2.11	1	18.63	1.44	1407	5.89083
42241.4	24.53	7.48	2.16	0	18.64	1.44	1405	5.88245
42241.4	24.12	7.52	2.35	0	18.8	1.43	1412	5.91176
42241.4	23.9	7.46	2.46	0	18.92	1.43	1419	5.94107
42241.4	23.75	7.41	2.47	1	18.97	1.43	1416	5.92851
42241.4	23.75	7.4	2.47	1	19.02	1.43	1417	5.9327
42241.4	23.79	7.39	2.48	0	19.04	1.43	1419	5.94107
42241.4	23.73	7.37	2.46	0	19.05	1.43	1417	5.9327
42241.4	23.62	7.36	2.46	0	19.07	1.43	1414	5.92014
42241.4	23.67	7.38	2.47	1	19.07	1.43	1417	5.9327
	24.8482	7.6412	2.26701	0.757379	17.997	1.42153	1407.36	5.89233
	0.620716	0.424004	0.265906	0.631109	0.486542	0.0865141	21.6798	0.0907689
