# Supplementary material for: Gasification reactor engineering approach to understanding the formation of biochar properties
Source: Proc Math Phys Eng Sci. 2016 Aug;472(2192):20150841. doi: 10.1098/rspa.2015.0841 (PMC5014096; doi:10.1098/rspa.2015.0841)
Supplement: Toluene Extracted GCMS [file rspa20150841supp2.xlsx]

## Sheet: FM17%_1
GC-MS Results
Mass of char (g)	2.1355				Mass of Internal Standard (mg)
					In stock solution	Injected into vial
Reference : Internal Standard	1-1 Binapthylene (Mw = 254). 22.2mg in 25ml DCM. Inject 200μL				22.2	0.1776
Tar analysis
Tar compounds	Formula	Prob %	Mw	Retention time	GCMS Results		mg/g	μg/g
				(mins)	Area	Amount (mg)	Amount in char
Internal Standard (1-1 Binaphthalene)			254	46.419	5.99873e+07	0.1776
Ethylbenzene	C8H10	40	106	5.874	2.00768e+07	0.0594398	0.0278341	27.8341
p-Xylene	C8H10	33	106	6.01	2.29241e+07	0.0678698	0.0317817	31.7817
Benzaldehyde	C7H6O	80	106	8.691	4.62008e+08	1.36783	0.640522	640.522
Benzylalcohol	C7H8O	47	108	10.703	1.55183e+08	0.45944	0.215144	215.144
Urea (phenylmethoxy)/benzyloxyurea	C8H10N2O2	41	166	14.577	1.13417e+08	0.335787	0.15724	157.24
Naphthalene	C10H8	51	128	15.241	3.07199e+07	0.0909502	0.0425897	42.5897
Benzene (2,2-dichloroethyl)	C8H9Cl	91	140.61	16.674	401978	0.00119011	0.000557297	0.557297
2-methyl Naphthalene	C11H10	41	142	18.835	1557112	0.00461003	0.00215876	2.15876
1-methyl Naphthalene	C11H10	44	142	19.377	933520	0.00276381	0.00129422	1.29422
Biphenyl	C12H10	76	154	21.614	8.64551e+06	0.0255961	0.011986	11.986
Naphthalene 2 ethyl	C12H12	41	156	22.036	508614	0.00150582	0.000705136	0.705136
Acenapthene	C12H10	71	154	24.785	378930	0.00112187	0.000525343	0.525343
Dibenzofuran	C12H8O	89	168	25.741	5.3026e+06	0.015699	0.00735145	7.35145
Bibenzyl	C14H14	96	182	25.973	1.74127e+07	0.267515	0.125271	125.271
Fluorene	C13H10	47	166	27.661	156477	0.00046327	0.000216938	0.216938
Dimethylbiphenyl, 3,3	C14H14	27	182	28.003	834700	0.00247124	0.00115722	1.15722
Dimethylbiphenyl, 4,4	C14H14	27	182	28.286	1278947	0.00378649	0.00177311	1.77311
9-H Xanthene	C13H10O	37	182	28.78	298328	0.000883238	0.000413598	0.413598
Dibenzofuran, 4-methyl	C13H10O	14	182	29.145	613324	0.00181582	0.000850304	0.850304
Benzene, 1-1,-(1,3-propanediyl) bis-	C15H16	88	196	29.72	3335194	0.00987427	0.00462387	4.62387
Stilbene	C14H12	29	180	31.286	2297539	0.00680216	0.00318528	3.18528
9H-Carbazole, 9-ethyl	C14H13N	27	195	31.915	2439115	0.00722131	0.00338156	3.38156
Benzyl Benzoate	C14H12O2	95	212	32.836	229685	0.000680012	0.000318432	0.318432
Phenanthrene	C14H10	24	178	33.031	12829635	0.0379838	0.0177868	17.7868
Anthracene	C14H10	26	178	33.242	37755	0.000111779	5.2343e-05	0.052343
Beta-phenyl propiophenone	C15H14O	47	210	35.04	1074207	0.00318033	0.00148927	1.48927
Benzaldehyde, 2-benzoyl-	C14H10O2	42	210	35.72	161901	0.000479329	0.000224457	0.224457
1-Hexadecanol (non PAH)	C16H34O	19	242	35.797	4.7318e+06	0.0140091	0.00656011	6.56011
Naphthalene 2-phenyl	C16H12	39	204	37.818	5.86961e+06	0.0173777	0.00813755	8.13755
Fluoranthene	C16H10	48	202	39.805	4.74019e+06	0.0140339	0.00657173	6.57173
9-Octadecen- 1-ol, (non PAH, alcohol)	C18H38O	20	268	40.045	5.33321e+06	0.0157896	0.00739389	7.39389
Pyrene	C16H10	53	202	40.968	1674611	0.0049579	0.00232166	2.32166
Benzenemethanamine, N-(phenylmethylene)	C14H13N	41	195	45.057	2859930	0.00846719	0.00396497	3.96497
Benzo[a]anthracene	C18H12	33	228	48.022	99915	0.000295811	0.000138521	0.138521
Triphenylene	C18H12	27	228	48.22	212302	0.000628547	0.000294333	0.294333
						2.85264	Sum
						1.33582	mg/g
						1335.82	μg/g
						0.149919	Sum 16EPA,PAH
						0.070203	mg/g
						70.203	μg/g

## Sheet: FM17%_2
GC-MS Results
Mass of char (g)	2.0794				Mass of Internal Standard (mg)
					In stock solution	Injected into vial
Reference : Internal Standard	1-1 Binapthylene (Mw = 254). 22.2mg in 25ml DCM. Inject 200μL				22.2	0.1776
Tar analysis
Tar compounds	Formula	Prob %	Mw	Retention time	GCMS Results		mg/g	μg/g
				(mins)	Area	Amount (mg)	Amount in char
Internal Standard (1-1 Binaphthalene)			254	46.419	6.14872e+07	0.1776
Ethylbenzene	C8H10	40	106	5.874	1.70424e+07	0.0492253	0.0236729	23.6729
p-Xylene	C8H10	33	106	6.01	1.92692e+07	0.0556572	0.026766	26.766
Benzaldehyde	C7H6O	81	106	8.602	3.7961e+08	1.09647	0.5273	527.3
Benzylalcohol	C7H8O	46	108	10.742	1.887e+08	0.545041	0.262115	262.115
Naphthalene	C10H8	51	128	15.211	3.65325e+07	0.105521	0.0507457	50.7457
2-methyl Naphthalene	C11H10	41	142	18.827	2000592	0.00577852	0.00277894	2.77894
1-methyl Naphthalene	C11H10	44	142	19.372	1255927	0.00362763	0.00174455	1.74455
Biphenyl	C12H10	75	154	21.605	1.07162e+07	0.0309527	0.0148854	14.8854
Naphthalene 2 ethyl	C12H12	41	156	22.032	34423	9.94276e-05	4.78155e-05	0.0478155
Acenapthene	C12H10	71	154	24.785	538950	0.00155671	0.000748632	0.748632
Dibenzofuran	C12H8O	88	168	25.745	6.25353e+06	0.0180627	0.00868651	8.68651
Bibenzyl	C14H14	96	182	26.345	2.43304e+08	0.70276	0.337963	337.963
Fluorene	C13H10	48	166	27.694	79482	0.000229576	0.000110405	0.110405
Dimethylbiphenyl, 3,3	C14H14	26	182	28.012	632576	0.00182714	0.000878684	0.878684
Dimethylbiphenyl, 4,4	C14H14	28	182	28.307	592303	0.00171081	0.000822743	0.822743
9-H Xanthene	C13H10O	30	182	28.798	534074	0.00154262	0.000741859	0.741859
Dibenzofuran, 4-methyl	C13H10O	23	182	29.149	818734	0.00236484	0.00113727	1.13727
Benzene, 1-1,-(1,3-propanediyl) bis-	C15H16	91	196	29.733	3.89995e+06	0.0112646	0.00541725	5.41725
Stilbene	C14H12	29	180	31.255	383767	0.00110847	0.000533074	0.533074
9H-Carbazole, 9-ethyl	C14H13N	19	195	31.915	5.72153e+06	0.0165261	0.00794753	7.94753
Benzyl Benzoate	C14H12O2	92	212	32.849	1281377	0.00370114	0.00177991	1.77991
Phenanthrene	C14H10	24	178	33.056	2.70202e+07	0.0780452	0.0375326	37.5326
Anthracene	C14H10	26	178	33.255	27786	8.02572e-05	3.85963e-05	0.0385963
Beta-phenyl propiophenone	C15H14O	68	210	35.044	2581791	0.00745726	0.00358626	3.58626
Benzaldehyde, 2-benzoyl-	C14H10O2	48	210	35.733	455528	0.00131575	0.000632754	0.632754
1-Hexadecanol (non PAH)	C16H34O	23	242	35.801	5.38394e+06	0.015551	0.00747861	7.47861
Naphthalene 2-phenyl	C16H12	38	204	37.826	6.49765e+06	0.0187679	0.00902561	9.02561
Fluoranthene	C16H10	53	202	39.818	7.17444e+06	0.0207227	0.00996571	9.96571
9-Octadecen- 1-ol, (non PAH, alcohol)	C18H38O	19	268	40.059	8.38763e+06	0.0242269	0.0116509	11.6509
Pyrene	C16H10	53	202	40.968	6.21003e+06	0.0179371	0.00862608	8.62608
Benzenemethanamine, N-(phenylmethylene)	C14H13N	44	195	45.057	6.19865e+06	0.0179042	0.00861027	8.61027
Benzo[a]anthracene	C18H12	36	228	48.022	215038	0.000621117	0.0002987	0.2987
Triphenylene	C18H12	10	228	48.22	379731	0.00109682	0.000527468	0.527468
						2.85875	Sum
						1.3748	mg/g
						1374.8	μg/g
						0.224713	Sum 16EPA,PAH
						0.108066	mg/g
						108.066	μg/g

## Sheet: FM7%_1
GC-MS Results
Mass of char (g)	1.9723				Mass of Internal Standard (mg)
					In stock solution	Injected into vial
Reference : Internal Standard	1-1 Binapthylene (Mw = 254). 22.2mg in 25ml DCM. Inject 200μL				22.2	0.1776
Tar analysis
Tar compounds	Formula	Prob %	Mw	Retention time	GCMS Results
				(mins)	Area	Amount (mg)	mg/g	μg/g
Internal Standard (1-1 Binaphthalene)			254	46.309	3.59375e+07	0.1776	Amount in char
Ethylbenzene	C8H10	40	106	5.9	1.70748e+07	0.0843821	0.0427836	42.7836
p-Xylene	C8H10	30	106	6.031	1.92349e+07	0.0950572	0.0481961	48.1961
o-Xylene	C8H10	28	106	6.449	2664731	0.0131689	0.00667691	6.67691
Urea (phenylmethoxy)/benzyloxyurea	C8H10N2O2	52	166	14.289	6.38269e+06	0.0315427	0.0159929	15.9929
Naphthalene	C10H8	52	128	15.203	3.27511e+07	0.161853	0.0820632	82.0632
Benzene (2,2-dichloroethyl)	C8H9Cl	83	140.61	16.649	12246	6.05187e-05	3.06843e-05	0.0306843
2-methyl Naphthalene	C11H10	44	142	18.818	4.86643e+06	0.0240495	0.0121936	12.1936
1-methyl Naphthalene	C11H10	35	142	19.364	3.06274e+06	0.0151358	0.00767419	7.67419
Biphenyl	C12H10	76	154	21.597	8.11276e+06	0.0400926	0.0203278	20.3278
Naphthalene 2 ethyl	C12H12	45	156	22.028	809328	0.00399963	0.0020279	2.0279
Acenapthene	C12H10	71	154	24.785	4.82297e+06	0.0238347	0.0120847	12.0847
Dibenzofuran	C12H8O	87	168	25.741	6.81288e+06	0.0336687	0.0170708	17.0708
Bibenzyl	C12H10	96	182	25.995	2.87389e+07	0.871491	0.441865	441.865
Fluorene	C13H10	23	166	27.677	106539	0.000526507	0.000266951	0.266951
Dimethylbiphenyl, 3,3	C14H14	23	182	28.003	455983	0.00225343	0.00114254	1.14254
Dimethylbiphenyl, 4,4	C14H14	23	182	28.307	597624	0.00295341	0.00149744	1.49744
9-H Xanthene	C13H10O	44	182	28.79	376068	0.0018585	0.000942299	0.942299
Dibenzofuran, 4-methyl	C13H10O	15	182	29.145	501289	0.00247733	0.00125606	1.25606
Benzene, 1-1,-(1,3-propanediyl) bis-	C15H16	93	196	29.724	1.82057e+06	0.00899712	0.00456174	4.56174
Stilbene	C14H12	29	180	31.251	2.6031e+06	0.0128643	0.00652248	6.52248
9H-Carbazole, 9-ethyl	C14H13N	25	195	31.915	4.94404e+06	0.024433	0.0123881	12.3881
Benzyl Benzoate	C14H12O2	95	212	32.841	2.07337e+06	0.0102464	0.00519517	5.19517
Phenanthrene	C14H10	24	178	33.052	3.05147e+07	0.150801	0.0764596	76.4596
Anthracene	C14H10	26	178	33.251	1.69602e+06	0.0083816	0.00424966	4.24966
Beta-phenyl propiophenone	C15H14O	68	210	35.031	451384	0.0022307	0.00113102	1.13102
Benzaldehyde, 2-benzoyl-	C14H10O2	47	210	35.725	1.5246e+06	0.00753444	0.00382013	3.82013
Naphthalene 2-phenyl	C16H12	44	204	37.818	4.45945e+06	0.0220382	0.0111739	11.1739
Fluoranthene	C16H10	51	202	39.805	6.441e+06	0.0318309	0.016139	16.139
Disulfide, bis(phenylmethyl)	C14H14S2	90	246	39.996	2.28105e+06	0.0112728	0.00571554	5.71554
Pyrene	C16H10	51	202	40.964	5.47779e+06	0.0270708	0.0137255	13.7255
1,9-Diphenyl-1,3,5,7-nonatetraene	C21H20	65	272	44.448	1.62687e+06	0.00803987	0.00407639	4.07639
Benzenemethanamine, N-(phenylmethylene)	C14H13N	44	195	45	3.16703e+06	0.0156512	0.0079355	7.9355
Benz[a]anthracene	C18H12	35	228	48.022	131859	0.000651636	0.000330394	0.330394
Triphenylene	C18H12	35	228	48.229	589583	0.00291367	0.00147729	1.47729
						1.75336	Sum
						0.888994	mg/g
						888.994	μg/g
						0.40495	Sum 16EPA,PAH
						0.205319	mg/g
						205.319	μg/g

## Sheet: FM7%_2
GC-MS Results
Mass of char (g)	1.9723				Mass of Internal Standard (mg)
					In stock solution	Injected into vial
Reference : Internal Standard	1-1 Binapthylene (Mw = 254). 22.2mg in 25ml DCM. Inject 200μL				22.2	0.1776
Tar analysis
Tar compounds	Formula	Prob %	Mw	Retention time	GCMS Results
				(mins)	Area	Amount (mg)	mg/g	μg/g
Internal Standard (1-1 Binaphthalene)			254	46.377	4.00903e+07	0.1776	Amount in char
Ethylbenzene	C8H10	42	106	5.904	1.76047e+07	0.077989	0.0395422	39.5422
p-Xylene	C8H10	28	106	6.035	2.03769e+07	0.09027	0.0457689	45.7689
o-Xylene	C8H10	28	106	6.454	2.81244e+06	0.0124591	0.00631706	6.31706
Benzaldehyde	C7H6O	81	106	8.441	2.24046e+08	0.992523	0.503231	503.231
Benzylalcohol	C7H8O	46	108	10.462	5.15998e+07	0.228587	0.115899	115.899
Urea (phenylmethoxy)/benzyloxyurea	C8H10N2O2	53	166	14.239	4.00186e+06	0.0177283	0.00898862	8.98862
Naphthalene	C10H8	52	128	15.186	3.1005e+07	0.137352	0.0696406	69.6406
Benzene (2,2-dichloroethyl)	C8H9Cl	66	140.61	16.632	6213	2.75236e-05	1.39551e-05	0.0139551
2-methyl Naphthalene	C11H10	44	142	18.81	6.34701e+06	0.0281173	0.0142561	14.2561
1-methyl Naphthalene	C11H10	35	142	19.351	4.11483e+06	0.0182287	0.00924236	9.24236
Biphenyl	C12H10	75	154	21.588	6.94952e+06	0.0307864	0.0156094	15.6094
Naphthalene 1 ethyl	C12H12	45	156	22.019	272652	0.00120785	0.000612407	0.612407
Acenapthene	C12H10	55	154	24.772	7.20655e+06	0.031925	0.0161867	16.1867
Dibenzofuran	C12H8O	96	168	25.72	5.0836e+06	0.0225203	0.0114183	11.4183
Bibenzyl	C12H10	77	182	26.07	6.75548e+07	0.299268	0.151736	151.736
Fluorene	C13H10	23	166	27.652	101520	0.000449734	0.000228025	0.228025
9-H Xanthene	C13H10O	47	182	28.78	576440	0.00255363	0.00129475	1.29475
Dibenzofuran, 4-methyl	C13H10O	22	182	29.128	826182	0.00365999	0.0018557	1.8557
Benzene, 1-1,-(1,3-propanediyl) bis-	C15H16	95	196	29.724	1391892	0.00616609	0.00312634	3.12634
Stilbene	C14H12	29	180	31.238	891363	0.00394874	0.0020021	2.0021
9H-Carbazole, 9-ethyl	C14H13N	25	195	31.915	1895714	0.00839802	0.00425798	4.25798
Benzyl Benzoate	C14H12O2	93	212	32.819	750670	0.00332547	0.00168609	1.68609
Phenanthrene	C14H10	24	178	33.031	2.35566e+07	0.104356	0.0529108	52.9108
Anthracene	C14H10	26	178	33.242	3.3805e+06	0.0149756	0.00759298	7.59298
Beta-phenyl propiophenone	C15H14O	50	210	35.031	117748	0.000521624	0.000264475	0.264475
Benzaldehyde, 2-benzoyl-	C14H10O2	23	210	35.716	283063	0.00125397	0.000635791	0.635791
Naphthalene 2-phenyl	C16H12	44	204	37.809	3.88225e+06	0.0171984	0.00871997	8.71997
Fluoranthene	C16H10	47	202	39.801	5.34328e+06	0.0236707	0.0120016	12.0016
Disulfide, bis(phenylmethyl)	C14H14S2	95	246	39.996	3.89065e+06	0.0172356	0.00873883	8.73883
Pyrene	C16H10	36	202	40.955	4.28626e+06	0.0189882	0.00962742	9.62742
Benzenemethanamine, N-(phenylmethylene)	C14H13N	62	195	45.032	1426998	0.00632161	0.0032052	3.2052
Benzo[a]anthracene	C18H12	33	228	48.026	84815	0.000375731	0.000190504	0.190504
Triphenylene	C18H12	30	228	48.225	141740	0.000627909	0.000318364	0.318364
						0.68491	Sum
						0.347265	mg/g
						347.265	μg/g
						0.332093	Sum 16EPA,PAH
						0.168379	mg/g
						168.379	μg/g

## Sheet: Reference 
Internal Standard
Initial	22.2	mg in	25	ml		22.2mg/25ml so 0.888 mg/1ml
Which is	0.888	mg/ml	1	ml		1ml = 1000μl so 0.1ml = 100μl
						1μl = 0.001ml
200 μl added to each GCMS sample
Sample contains	0.1776	mg
	177.6	μg
