# Supplementary material for: Gasification reactor engineering approach to understanding the formation of biochar properties
Source: Proc Math Phys Eng Sci. 2016 Aug;472(2192):20150841. doi: 10.1098/rspa.2015.0841 (PMC5014096; doi:10.1098/rspa.2015.0841)
Supplement: Biochar Volume Produced [file rspa20150841supp3.xlsx]

## Sheet: Sheet2
						Limits			PAH my values
						microgram per gram			microgram per gram
						4	12		70.2	205.32
									17.55	51.33	Times exceed lower value (4)
									5.85	17.11	Times exceed upper value (12)
		Hectare	Allotment
		10000	250	m2
	%	m3	kg	m3	L	cm3	g/cm3	kg/m3
							0.165333	165.333	Density of char
							1.4	1400	Density of soil
				0.0015	1.5	1500			Volume of char
				0.45	450	450000			Volume of char per year (300 days)
			74.3999						Weight of char per 300 days
		3000							Area of soil per hectare at 30 cm depth
		75							Area of soil per allotment at 30 cm depth
	0.15								Percentage of char/year in hectare of soil (volume basis)
	0.6								Percentage of char/year in allotment of soil (volume basis)
			4200000						Mass of soil in a hectare
			105000						Mass of soil in an allotment
	0.00177143								Percentage of char/year in hectare of soil (mass basis)
	0.070857								Percentage of char/year in allotment of soil (mass basis)
