# Supplementary material for: Gasification reactor engineering approach to understanding the formation of biochar properties
Source: Proc Math Phys Eng Sci. 2016 Aug;472(2192):20150841. doi: 10.1098/rspa.2015.0841 (PMC5014096; doi:10.1098/rspa.2015.0841)
Supplement: Ultimate, Proximate, and Feedstock Moisture Data [file rspa20150841supp4.xlsx]

## Sheet: FM17%
Sample				N	C	H	O				Proximate
											AS RECEIVED BASIS %
ASH FREE BASIS										Mass	Moisture	Volatiles	Fixed Carbon	Ash		Dry Mass
									1	7.992	3.12	15.29	53.99	27.6		96.88
Standard									2	7.678	3.25	13.87	61.1	21.78		96.75
Andrew Sample 1				0.58	68.53	0.79	30.1		3	9.309	3.78	15.38	61.56	19.28		96.22
Andrew Sample 2				0.71104	76.12	0.64411	22.5249		Average		3.38333	14.8467	58.8833	22.8867		96.6167
Andrew Sample 3				0.55722	62.207	0.5626	36.6732		STDEV		0.349619	0.847014	4.24399	4.26897		0.349619
Andrew Sample 4				0.55	79.79	0.86	18.8
Andrew Sample 5				0.69317	67.415	0.3781	31.5137				DRY BASIS
												15.7824	55.7287	28.4889
												14.3359	63.1525	22.5116
DRY ASH FREE												15.8966	63.9784	20.0374
	Moisture H	Moisture O							Average			15.3383	60.9532	23.6793
Andrew Sample 1	0.375926	3.00741		0.600311	70.9298	0.428574	28.0413		STDEV			0.869986	4.54332	4.34503
Andrew Sample 2				0.735939	78.7856	0.666666	23.3136
Andrew Sample 3				0.576733	64.3854	0.582301	37.9574			Molar daf
			Average	0.637661	71.3669	0.55918	29.7708						N	C	H	O
			STDEV	0.0859242	7.21005	0.120718	7.47351			Sample	1		0.0428588	5.9054	0.425173	1.75265
											2		0.0525419	6.55945	0.661375	1.45716
		O/C	1		0.296787						3		0.0411755	5.36053	0.57768	2.37243
			2		0.222146							Average	0.0455254	5.9418	0.554742	1.86074
			3		0.442573							STDEV	0.0061345	0.600287	0.11976	0.467112
			Ave		0.313162
		H/C	1		0.0719973
			2		0.100828
			3		0.107765
			Ave		0.0933627

## Sheet: FM7%
Sample				N	C	H	O				Proximate
											AS RECEIVED BASIS %
ASH FREE BASIS										Mass	Moisture	Volatiles	Fixed Carbon	Ash		Dry Mass
									1	10.793	3.7	10.27	71.53	14.5		96.3
Standard									2	4.698	3.95	9.81	72.6	13.64		96.05
Andrew Sample 1				0.65867	77.596	0.54379	21.2015		3	8.446	3.66	7.73	78.36	10.25		96.34
Andrew Sample 2				0.70659	78.8	0.83381	19.6596		Average		3.77	9.27	74.1633	12.7967		96.23
Andrew Sample 3				0.67521	79.415	0.6988	19.211		STDEV		0.157162	1.35337	3.67359	2.24701		0.157162
Standard Check
											DRY BASIS
DRY ASH FREE												10.6646	74.2783	15.0571
	Moisture H	Moisture O										10.2134	75.5856	14.2009
Andrew Sample 1	0.418889	3.35111		0.684475	80.636	0.129794	18.5498					8.02367	81.3369	10.6394
Andrew Sample 2				0.734272	81.8871	0.431176	16.9474		Average			9.6339	77.067	13.2992
Andrew Sample 3				0.701663	82.5262	0.290877	16.4812		STDEV			1.41263	3.75524	2.34285
			Average	0.706803	81.6831	0.283949	17.3261
			STDEV	0.0252935	0.961506	0.15081	1.08503			Molar daf
													N	C	H	O
		Molar								Sample	1		0.0488677	6.71351	0.128764	1.1594
		O/C	1		0.172697						2		0.0524229	6.81768	0.427754	1.05925
			2		0.155369						3		0.0500948	6.87089	0.288569	1.03011
			3		0.149925							Average	0.0504618	6.80069	0.281696	1.08292
			Ave		0.159237							STDEV	0.00180582	0.0800521	0.149614	0.0678166
		H/C	1		0.0191799
			2		0.0627419
			3		0.0419987
			Ave		0.0414216

## Sheet: Feedstock Biomass
Sample				N	C	H	O	S				Proximate
												AS RECEIVED BASIS %
											Mass	Moisture	Volatiles	Fixed Carbon	Ash		Dry Mass
ASH FREE BASIS										1	10.703	7.08	71.91	14.26	6.75		92.92	Omitted as spurious
										2	10.084	7.66	74.98	15.451	1.909		92.34
										3	11.976	7.47	76.11	15.003	1.417		92.53
Andrew Sample 1				0.27	46.89	6.51	46.33	0		Average		7.565	75.545	15.227	1.663		92.435
Andrew Sample 2				0.28	46.8	6.49	46.43	0
Andrew Sample 3				0.25	46.86	6.45	46.44	0				DRY BASIS
													77.3892	15.3465	7.26431
													81.1999	16.7327	2.06736
DRY ASH FREE													82.2544	16.2142	1.5314
	Moisture H	Moisture O								Average			81.7272	16.4735	1.79938
Andrew Sample 1	0.840556	6.72444		0.292097	50.7275	6.13344	42.8469	0		STDEV			0.745637	0.366653	0.378984
Andrew Sample 2				0.302916	50.6302	6.1118	42.9551	0
Andrew Sample 3				0.27046	50.6951	6.06853	42.9659	0
			Average	0.288491	50.6843	6.10459	42.9227			Molar daf
			STDEV	0.0165254	0.0495762	0.0330508	0.0658058						N	C	H	O
		Molar								Sample	1		0.0208541	4.22342	6.08476	2.67803
		O/C	1		0.634091						2		0.0216265	4.21532	6.0633	2.6848
			2		0.636914						3		0.0193094	4.22072	6.02037	2.68547
			3		0.636259							Average	0.0205966	4.21982	6.05614	2.68277
			Ave		0.635754							STDEV	0.00117982	0.00412757	0.0327885	0.00411302
		H/C	1		1.44072
			2		1.4384
			3		1.42638
			Ave		1.43517

## Sheet: Feedstock Moisture
	July (wet)			August (dry)
		%			%
	1	0.17		1	0.05
	2	0.18		2	0.09
	3	0.17		3	0.03
	4	0.18		4	0.1
	5	0.2		5	0.1
	8	0.17		8	0.04
	9	0.17		9	0.06
	10	0.25		10	0.08
	11	0.3		11	0.12
	12	0.12		12	0.05
	13	0.13		13	0.08
	14	0.1		14	0.12
	15	0.1		15	0.05
	16	0.19		16	0.08
	17	0.14		17	0.08
	18	0.2		18	0.05
	19	0.12		19	0.03
	20	0.17		20	0.1
		0.17			0.0727778
