# Supplementary material for: Gasification reactor engineering approach to understanding the formation of biochar properties
Source: Proc Math Phys Eng Sci. 2016 Aug;472(2192):20150841. doi: 10.1098/rspa.2015.0841 (PMC5014096; doi:10.1098/rspa.2015.0841)
Supplement: Combined BET Data [file rspa20150841supp5.xlsx]

## Sheet: FM17%_1
Full Report Set
ASAP 2420 V2.06 (V2.06 J) Unit 1 Port 1 Serial #: 180 Page 1
Sample: July char 1
Operator: A Quinn
Submitter: Andrew Rollinson
File: C:\2420\DATA\ADS_DES\002-521.SMP
Started: 22/09/2015 11:04:56PM Analysis Adsorptive: N2
Completed: 23/09/2015 7:22:18PM Analysis Bath Temp.: 77.300 K
Report Time: 05/10/2015 10:26:55PM Thermal Correction: No
Sample Mass: 0.2580 g Warm Free Space: 17.3011 cm³ Measured
Cold Free Space: 51.2738 cm³ Equilibration Interval: 10 s
Ambient Temperature: 22.00 °C Low Pressure Dose: None
Automatic Degas: Yes
Summary Report
Surface Area
Single point surface area at P/Po = 0.059981930: 413.2318 m²/g
BET Surface Area: 431.5634 m²/g
t-Plot Micropore Area: 350.3726 m²/g
t-Plot External Surface Area: 81.1908 m²/g
BJH Adsorption cumulative surface area of pores
between 3.8000 nm and 102.0000 nm diameter: 54.603 m²/g
BJH Desorption cumulative surface area of pores
between 3.8000 nm and 102.0000 nm diameter: 64.3065 m²/g
Pore Volume
Single point adsorption total pore volume of pores
less than 465.8838 nm diameter at P/Po = 0.995850446: 0.309582 cm³/g
t-Plot micropore volume: 0.160845 cm³/g
BJH Adsorption cumulative volume of pores
between 3.8000 nm and 102.0000 nm diameter: 0.127802 cm³/g
BJH Desorption cumulative volume of pores
between 3.8000 nm and 102.0000 nm diameter: 0.124908 cm³/g
Pore Size
Adsorption average pore width (4V/A by BET): 2.86940 nm
BJH Adsorption average pore diameter (4V/A): 9.3622 nm
BJH Desorption average pore diameter (4V/A): 7.7695 nm
DFT Pore Size
Volume in Pores < 1.483 nm : 0.09875 cm³/g
Total Volume in Pores <= 317.978 nm : 0.25306 cm³/g
Area in Pores > 317.978 nm : 6.166 m²/g
Total Area in Pores >= 1.483 nm : 78.810 m²/g
Full Report Set
ASAP 2420 V2.06 (V2.06 J) Unit 1 Port 1 Serial #: 180 Page 1
Sample: July char 1
Operator: A Quinn
Submitter: Andrew Rollinson
File: C:\2420\DATA\ADS_DES\002-521.SMP
Started: 22/09/2015 11:04:56PM Analysis Adsorptive: N2
Completed: 23/09/2015 7:22:18PM Analysis Bath Temp.: 77.300 K
Report Time: 05/10/2015 10:26:56PM Thermal Correction: No
Sample Mass: 0.2580 g Warm Free Space: 17.3011 cm³ Measured
Cold Free Space: 51.2738 cm³ Equilibration Interval: 10 s
Ambient Temperature: 22.00 °C Low Pressure Dose: None
Automatic Degas: Yes
Isotherm Tabular Report
Quantity
Relative Absolute Adsorbed Elapsed Saturation
Pressure Pressure (cm³/g Time Pressure
(P/Po) (mmHg) STP) (h:min) (mmHg)
-----
00:39 753.184448
0.009705187 7.323181 83.2713 07:14 754.563660
0.012537426 9.463146 85.2386 07:41 754.791809
0.016348018 12.354286 87.9579 09:05 755.705444
0.019479360 14.727627 89.5745 09:41 756.063171
0.021742860 16.441479 90.5642 10:02 756.178284
0.024660007 18.654369 91.9050 10:40 756.462463
0.028919675 21.879948 93.3389 11:02 756.576538
0.030808842 23.311451 94.0648 11:25 756.648071
0.035411471 26.796444 95.3287 11:38 756.716492
0.037251701 28.188358 95.8534 11:49 756.699890
0.041018501 31.040951 96.8588 12:05 756.754883
0.044006348 33.305943 97.6448 12:21 756.844055
0.047437105 35.909527 98.4192 12:31 756.992371
0.050343178 38.110966 99.0487 12:39 757.023438
0.053029028 40.144657 99.6314 12:48 757.031738
0.056707859 42.929531 100.3796 12:59 757.029663
0.059981930 45.408100 100.9832 13:05 757.029663
0.083985288 63.590504 104.6954 13:20 757.162415
0.108975025 82.519928 107.9022 13:31 757.237061
0.134953388 102.191147 110.8051 13:40 757.232910
0.161157976 122.053009 113.4147 13:49 757.350098
0.187533662 142.025330 115.8124 13:57 757.332458
0.212852777 161.194366 117.9187 14:03 757.304504
0.237983822 180.232132 119.8748 14:09 757.329346
0.262325269 198.661469 121.6950 14:14 757.309692
0.287369201 217.638794 123.4581 14:19 757.349060
0.312280004 236.490082 125.1553 14:24 757.301392
0.337303842 255.444519 126.8073 14:29 757.312805
0.360829509 273.242462 128.3257 14:34 757.261963
0.385912543 292.252106 129.9019 14:38 757.301392
0.411044064 311.284668 131.4316 14:43 757.302429
0.436183883 330.317230 132.9402 14:47 757.288940
0.461441419 349.419586 134.4478 14:52 757.234985
0.486667286 368.523010 135.9280 14:56 757.238098
0.511718977 387.516998 137.4007 15:00 757.284790
0.536903414 406.594360 138.8786 15:04 757.295166
0.561998738 425.617554 140.3742 15:09 757.328308
0.587220215 444.728241 141.8814 15:13 757.344910
0.612290865 463.771240 143.4144 15:17 757.436157
0.637510645 482.861084 144.9926 15:21 757.416504
0.662490102 501.824890 146.6160 15:25 757.482849
0.687605929 520.866821 148.2968 15:29 757.507751
0.712670222 539.852478 150.0501 15:33 757.506714
0.737687191 558.815247 151.9091 15:38 757.523315
0.762766269 577.789490 153.9117 15:42 757.492188
0.787718045 596.718872 156.0450 15:47 757.528503
0.812602582 615.545166 158.3629 15:52 757.498413
0.837382694 634.362061 160.9306 15:57 757.553345
0.862090187 653.132080 163.8361 16:02 757.614563
0.886626069 671.783325 167.1984 16:08 757.685059
0.911145255 690.407471 171.1940 16:14 757.735901
0.940939132 713.090698 177.4898 16:25 757.849976
0.984477794 746.050720 193.2452 16:42 757.813660
0.995850446 754.684570 200.1438 16:53 757.829224
16:57 757.905945
0.970277925 735.419678 194.4398 17:06 757.947449
0.939662273 712.231140 187.9302 17:14 757.965027
0.907913403 688.139343 181.7848 17:24 757.934998
0.876024801 664.022522 177.3215 17:32 757.995117
0.846522436 641.674805 174.1881 17:37 758.012756
0.815226391 617.925781 171.3393 17:43 757.980591
0.783052748 593.555847 168.7663 17:48 758.002380
0.751774506 569.832825 166.4932 17:52 757.983704
0.720498493 546.146301 164.3723 17:57 758.011719
0.689438606 522.579651 162.3689 18:01 757.978516
0.658254053 498.982727 160.4454 18:05 758.039734
0.627410665 475.603516 158.5816 18:09 758.041809
0.596420340 452.139984 156.7329 18:14 758.089478
0.565502852 428.703522 154.9082 18:18 758.092590
0.534683739 405.343109 153.0871 18:22 758.098816
0.504070446 382.159790 151.1881 18:27 758.147583
0.470398237 356.631287 143.5742 18:45 758.147583
0.436899431 331.252808 138.5361 18:54 758.190063
0.413486822 313.513184 136.4044 19:00 758.218079
0.383277896 290.637238 134.2484 19:06 758.293762
0.350125617 265.497345 132.2009 19:10 758.291687
0.318935008 241.871246 130.2546 19:15 758.371582
0.287553073 218.073273 128.2274 19:19 758.375732
0.256601204 194.609695 126.1376 19:24 758.413025
0.225685417 171.157608 123.9243 19:29 758.390198
0.194958500 147.852402 121.5512 19:34 758.378845
0.164154178 124.504501 118.9372 19:40 758.460754
0.133499145 101.267014 116.0410 19:47 758.559265
0.102943125 78.095184 112.6880 19:54 758.624573
Full Report Set
ASAP 2420 V2.06 (V2.06 J) Unit 1 Port 1 Serial #: 180 Page 1
Sample: July char 1
Operator: A Quinn
Submitter: Andrew Rollinson
File: C:\2420\DATA\ADS_DES\002-521.SMP
Started: 22/09/2015 11:04:56PM Analysis Adsorptive: N2
Completed: 23/09/2015 7:22:18PM Analysis Bath Temp.: 77.300 K
Report Time: 05/10/2015 10:26:56PM Thermal Correction: No
Sample Mass: 0.2580 g Warm Free Space: 17.3011 cm³ Measured
Cold Free Space: 51.2738 cm³ Equilibration Interval: 10 s
Ambient Temperature: 22.00 °C Low Pressure Dose: None
Automatic Degas: Yes
Isotherm Linear Plot
July char 1 - Adsorption
Relative Pressure (P/Po)	Quantity Adsorbed (cm³/g STP)
0.00970519	83.2713
0.0125374	85.2386
0.016348	87.9579
0.0194794	89.5745
0.0217429	90.5642
0.02466	91.905
0.0289197	93.3389
0.0308088	94.0648
0.0354115	95.3287
0.0372517	95.8534
0.0410185	96.8588
0.0440063	97.6448
0.0474371	98.4192
0.0503432	99.0487
0.053029	99.6314
0.0567079	100.38
0.0599819	100.983
0.0839853	104.695
0.108975	107.902
0.134953	110.805
0.161158	113.415
0.187534	115.812
0.212853	117.919
0.237984	119.875
0.262325	121.695
0.287369	123.458
0.31228	125.155
0.337304	126.807
0.36083	128.326
0.385913	129.902
0.411044	131.432
0.436184	132.94
0.461441	134.448
0.486667	135.928
0.511719	137.401
0.536903	138.879
0.561999	140.374
0.58722	141.881
0.612291	143.414
0.637511	144.993
0.66249	146.616
0.687606	148.297
0.71267	150.05
0.737687	151.909
0.762766	153.912
0.787718	156.045
0.812603	158.363
0.837383	160.931
0.86209	163.836
0.886626	167.198
0.911145	171.194
0.940939	177.49
0.984478	193.245
0.99585	200.144
July char 1 - Desorption
Relative Pressure (P/Po)	Quantity Adsorbed (cm³/g STP)
0.970278	194.44
0.939662	187.93
0.907913	181.785
0.876025	177.322
0.846522	174.188
0.815226	171.339
0.783053	168.766
0.751775	166.493
0.720498	164.372
0.689439	162.369
0.658254	160.445
0.627411	158.582
0.59642	156.733
0.565503	154.908
0.534684	153.087
0.50407	151.188
0.470398	143.574
0.436899	138.536
0.413487	136.404
0.383278	134.248
0.350126	132.201
0.318935	130.255
0.287553	128.227
0.256601	126.138
0.225685	123.924
0.194958	121.551
0.164154	118.937
0.133499	116.041
0.102943	112.688
Full Report Set
ASAP 2420 V2.06 (V2.06 J) Unit 1 Port 1 Serial #: 180 Page 1
Sample: July char 1
Operator: A Quinn
Submitter: Andrew Rollinson
File: C:\2420\DATA\ADS_DES\002-521.SMP
Started: 22/09/2015 11:04:56PM Analysis Adsorptive: N2
Completed: 23/09/2015 7:22:18PM Analysis Bath Temp.: 77.300 K
Report Time: 05/10/2015 10:26:56PM Thermal Correction: No
Sample Mass: 0.2580 g Warm Free Space: 17.3011 cm³ Measured
Cold Free Space: 51.2738 cm³ Equilibration Interval: 10 s
Ambient Temperature: 22.00 °C Low Pressure Dose: None
Automatic Degas: Yes
BET Surface Area Report
BET Surface Area: 431.5634 ± 0.4575 m²/g
Slope: 0.010058 ± 0.000011 g/cm³ STP
Y-Intercept: 0.000029 ± 0.000000 g/cm³ STP
C: 351.190788
Qm: 99.1371 cm³/g STP
Correlation Coefficient: 0.9999955
Molecular Cross-Sectional Area: 0.1620 nm²
Quantity
Relative Adsorbed
Pressure (cm³/g 1/[Q(Po/P
(P/Po) STP) - 1)]
---
0.030808842 94.0648 0.000338
0.035411471 95.3287 0.000385
0.037251701 95.8534 0.000404
0.041018501 96.8588 0.000442
0.044006348 97.6448 0.000471
0.047437105 98.4192 0.000506
0.050343178 99.0487 0.000535
0.053029028 99.6314 0.000562
0.056707859 100.3796 0.000599
0.059981930 100.9832 0.000632
Full Report Set
ASAP 2420 V2.06 (V2.06 J) Unit 1 Port 1 Serial #: 180 Page 1
Sample: July char 1
Operator: A Quinn
Submitter: Andrew Rollinson
File: C:\2420\DATA\ADS_DES\002-521.SMP
Started: 22/09/2015 11:04:56PM Analysis Adsorptive: N2
Completed: 23/09/2015 7:22:18PM Analysis Bath Temp.: 77.300 K
Report Time: 05/10/2015 10:26:56PM Thermal Correction: No
Sample Mass: 0.2580 g Warm Free Space: 17.3011 cm³ Measured
Cold Free Space: 51.2738 cm³ Equilibration Interval: 10 s
Ambient Temperature: 22.00 °C Low Pressure Dose: None
Automatic Degas: Yes
BET Surface Area Plot
July char 1
Relative Pressure (P/Po)	1/[Q(Po/P - 1)]
0.0308088	0.000337939
0.0354115	0.000385104
0.0372517	0.00040367
0.0410185	0.000441602
0.0440063	0.000471424
0.0474371	0.000505993
0.0503432	0.000535211
0.053029	0.000562057
0.0567079	0.000598896
0.0599819	0.000631881
Full Report Set
ASAP 2420 V2.06 (V2.06 J) Unit 1 Port 1 Serial #: 180 Page 1
Sample: July char 1
Operator: A Quinn
Submitter: Andrew Rollinson
File: C:\2420\DATA\ADS_DES\002-521.SMP
Started: 22/09/2015 11:04:56PM Analysis Adsorptive: N2
Completed: 23/09/2015 7:22:18PM Analysis Bath Temp.: 77.300 K
Report Time: 05/10/2015 10:26:56PM Thermal Correction: No
Sample Mass: 0.2580 g Warm Free Space: 17.3011 cm³ Measured
Cold Free Space: 51.2738 cm³ Equilibration Interval: 10 s
Ambient Temperature: 22.00 °C Low Pressure Dose: None
Automatic Degas: Yes
t-Plot Report
Micropore Volume: 0.160845 cm³/g
Micropore Area: 350.3726 m²/g
External Surface Area: 81.1908 m²/g
Slope: 52.489530 ± 0.760922 cm³/g·nm STP
Y-Intercept: 103.985606 ± 0.619770 cm³/g STP
Correlation Coefficient: 0.999685
Surface Area Correction Factor: 1.000
Density Conversion Factor: 0.0015468
Total Surface Area (BET): 431.5634 m²/g
Thickness Range: 0.74000 nm to 0.90000 nm
Thickness Equation: Harkins and Jura
t = [ 13.99 / ( 0.034 - log(P/Po) ) ] ^ 0.5
Quantity
Relative Statistical Adsorbed
Pressure Thickness (cm³/g
(P/Po) (nm) STP) Fitted
----
0.009705187 0.26143 83.2713
0.012537426 0.26883 85.2386
0.016348018 0.27721 87.9579
0.019479360 0.28319 89.5745
0.021742860 0.28715 90.5642
0.024660007 0.29189 91.9050
0.028919675 0.29824 93.3389
0.030808842 0.30088 94.0648
0.035411471 0.30695 95.3287
0.037251701 0.30925 95.8534
0.041018501 0.31377 96.8588
0.044006348 0.31719 97.6448
0.047437105 0.32098 98.4192
0.050343178 0.32408 99.0487
0.053029028 0.32686 99.6314
0.056707859 0.33055 100.3796
0.059981930 0.33375 100.9832
0.083985288 0.35505 104.6954
0.108975025 0.37466 107.9022
0.134953388 0.39343 110.8051
0.161157976 0.41136 113.4147
0.187533662 0.42878 115.8124
0.212852777 0.44518 117.9187
0.237983822 0.46129 119.8748
0.262325269 0.47689 121.6950
0.287369201 0.49302 123.4581
0.312280004 0.50925 125.1553
0.337303842 0.52583 126.8073
0.360829509 0.54174 128.3257
0.385912543 0.55912 129.9019
0.411044064 0.57707 131.4316
0.436183883 0.59563 132.9402
0.461441419 0.61500 134.4478
0.486667286 0.63517 135.9280
0.511718977 0.65613 137.4007
0.536903414 0.67826 138.8786
0.561998738 0.70153 140.3742
0.587220215 0.72631 141.8814
0.612290865 0.75253 143.4144 *
0.637510645 0.78074 144.9926 *
0.662490102 0.81078 146.6160 *
0.687605929 0.84343 148.2968 *
0.712670222 0.87889 150.0501 *
0.737687191 0.91767 151.9091
0.762766269 0.96061 153.9117
0.787718045 1.00822 156.0450
0.812602582 1.06166 158.3629
0.837382694 1.12227 160.9306
0.862090187 1.19208 163.8361
0.886626069 1.27352 167.1984
0.911145255 1.37115 171.1940
0.940939132 1.52143 177.4898
0.984477794 1.85187 193.2452
0.995850446 1.97666 200.1438
Full Report Set
ASAP 2420 V2.06 (V2.06 J) Unit 1 Port 1 Serial #: 180 Page 1
Sample: July char 1
Operator: A Quinn
Submitter: Andrew Rollinson
File: C:\2420\DATA\ADS_DES\002-521.SMP
Started: 22/09/2015 11:04:56PM Analysis Adsorptive: N2
Completed: 23/09/2015 7:22:18PM Analysis Bath Temp.: 77.300 K
Report Time: 05/10/2015 10:26:56PM Thermal Correction: No
Sample Mass: 0.2580 g Warm Free Space: 17.3011 cm³ Measured
Cold Free Space: 51.2738 cm³ Equilibration Interval: 10 s
Ambient Temperature: 22.00 °C Low Pressure Dose: None
Automatic Degas: Yes
t-Plot
Harkins and Jura
July char 1
Thickness (nm)	Quantity Adsorbed (cm³/g STP)
0.752529	143.414
0.780739	144.993
0.810778	146.616
0.843433	148.297
0.878893	150.05
Not Fitted Points
Thickness (nm)	Quantity Adsorbed (cm³/g STP)
0.261427	83.2713
0.268831	85.2386
0.27721	87.9579
0.283193	89.5745
0.28715	90.5642
0.291891	91.905
0.298244	93.3389
0.300884	94.0648
0.306949	95.3287
0.309249	95.8534
0.313768	96.8588
0.317195	97.6448
0.32098	98.4192
0.324076	99.0487
0.326857	99.6314
0.330555	100.38
0.333747	100.983
0.355048	104.695
0.374656	107.902
0.393431	110.805
0.41136	113.415
0.428785	115.812
0.445175	117.919
0.461293	119.875
0.476886	121.695
0.493019	123.458
0.50925	125.155
0.525827	126.807
0.541735	128.326
0.559122	129.902
0.577067	131.432
0.595633	132.94
0.615002	134.448
0.635169	135.928
0.656127	137.401
0.678263	138.879
0.701532	140.374
0.726311	141.881
0.917673	151.909
0.96061	153.912
1.00822	156.045
1.06166	158.363
1.12227	160.931
1.19208	163.836
1.27352	167.198
1.37115	171.194
1.52143	177.49
1.85187	193.245
1.97666	200.144
Full Report Set
ASAP 2420 V2.06 (V2.06 J) Unit 1 Port 1 Serial #: 180 Page 1
Sample: July char 1
Operator: A Quinn
Submitter: Andrew Rollinson
File: C:\2420\DATA\ADS_DES\002-521.SMP
Started: 22/09/2015 11:04:56PM Analysis Adsorptive: N2
Completed: 23/09/2015 7:22:18PM Analysis Bath Temp.: 77.300 K
Report Time: 05/10/2015 10:26:56PM Thermal Correction: No
Sample Mass: 0.2580 g Warm Free Space: 17.3011 cm³ Measured
Cold Free Space: 51.2738 cm³ Equilibration Interval: 10 s
Ambient Temperature: 22.00 °C Low Pressure Dose: None
Automatic Degas: Yes
BJH Adsorption Pore Distribution Report
Faas Correction
Halsey
t = 3.54 [ -5 / ln(P/Po) ] ^ 0.333
Diameter Range: 3.8000 nm to 102.0000 nm
Adsorbate Property Factor: 0.95300 nm
Density Conversion Factor: 0.0015468
Fraction of Pores Open at Both Ends: 0.00
Incremental Cumulative Cumulative
Average Pore Pore Incremental Pore
Pore Diameter Diameter Volume Volume Pore Area Area
Range (nm) (nm) (cm³/g) (cm³/g) (m²/g) (m²/g)
------
126.8 - 34.5 40.3 0.028505 0.028505 2.827 2.827
34.5 - 23.3 26.7 0.011452 0.039957 1.716 4.543
23.3 - 18.5 20.3 0.007501 0.047458 1.480 6.022
18.5 - 15.3 16.6 0.006507 0.053965 1.572 7.595
15.3 - 13.1 14.0 0.005778 0.059743 1.653 9.248
13.1 - 11.4 12.1 0.005243 0.064986 1.733 10.981
11.4 - 10.1 10.7 0.004855 0.069841 1.822 12.803
10.1 - 9.1 9.5 0.004585 0.074426 1.925 14.728
9.1 - 8.2 8.6 0.004418 0.078845 2.054 16.782
8.2 - 7.5 7.8 0.004197 0.083041 2.140 18.922
7.5 - 6.9 7.2 0.004050 0.087092 2.249 21.172
6.9 - 6.4 6.7 0.003980 0.091072 2.392 23.564
6.4 - 6.0 6.2 0.003947 0.095018 2.554 26.118
6.0 - 5.6 5.8 0.003925 0.098943 2.722 28.840
5.6 - 5.2 5.4 0.003909 0.102852 2.896 31.736
5.2 - 4.9 5.1 0.003935 0.106787 3.103 34.838
4.9 - 4.6 4.8 0.004016 0.110803 3.362 38.200
4.6 - 4.4 4.5 0.004061 0.114864 3.599 41.799
4.4 - 4.2 4.3 0.004158 0.119021 3.894 45.693
4.2 - 3.9 4.0 0.004284 0.123305 4.231 49.925
3.9 - 3.8 3.8 0.004497 0.127802 4.679 54.603
Full Report Set
ASAP 2420 V2.06 (V2.06 J) Unit 1 Port 1 Serial #: 180 Page 1
Sample: July char 1
Operator: A Quinn
Submitter: Andrew Rollinson
File: C:\2420\DATA\ADS_DES\002-521.SMP
Started: 22/09/2015 11:04:56PM Analysis Adsorptive: N2
Completed: 23/09/2015 7:22:18PM Analysis Bath Temp.: 77.300 K
Report Time: 05/10/2015 10:26:56PM Thermal Correction: No
Sample Mass: 0.2580 g Warm Free Space: 17.3011 cm³ Measured
Cold Free Space: 51.2738 cm³ Equilibration Interval: 10 s
Ambient Temperature: 22.00 °C Low Pressure Dose: None
Automatic Degas: Yes
BJH Adsorption Cumulative Pore Volume (Larger)
Halsey : Faas Correction
July char 1
Pore Diameter (nm)	Pore Volume (cm³/g)
34.5496	0.0285054
23.3185	0.0399571
18.4561	0.0474583
15.2955	0.0539651
13.0589	0.0597433
11.3951	0.0649862
10.1051	0.0698413
9.07518	0.0744265
8.23067	0.0788448
7.52939	0.0830415
6.93442	0.0870919
6.42242	0.0910718
5.97961	0.0950184
5.58675	0.0989431
5.2404	0.102852
4.92877	0.106787
4.64936	0.110803
4.39492	0.114864
4.16377	0.119021
3.94996	0.123305
3.75228	0.127802
Full Report Set
ASAP 2420 V2.06 (V2.06 J) Unit 1 Port 1 Serial #: 180 Page 1
Sample: July char 1
Operator: A Quinn
Submitter: Andrew Rollinson
File: C:\2420\DATA\ADS_DES\002-521.SMP
Started: 22/09/2015 11:04:56PM Analysis Adsorptive: N2
Completed: 23/09/2015 7:22:18PM Analysis Bath Temp.: 77.300 K
Report Time: 05/10/2015 10:26:56PM Thermal Correction: No
Sample Mass: 0.2580 g Warm Free Space: 17.3011 cm³ Measured
Cold Free Space: 51.2738 cm³ Equilibration Interval: 10 s
Ambient Temperature: 22.00 °C Low Pressure Dose: None
Automatic Degas: Yes
BJH Adsorption dV/dD Pore Volume
Halsey : Faas Correction
July char 1
Pore Diameter (nm)	Pore Volume (cm³/g·nm)
40.3307	0.000308882
26.6972	0.00101964
20.2802	0.00154272
16.5521	0.00205871
13.9812	0.00258349
12.0994	0.00315115
10.6617	0.00376356
9.52616	0.004452
8.60468	0.0052318
7.84307	0.00598429
7.20259	0.00680772
6.65465	0.00777345
6.18166	0.00891252
5.76667	0.00998996
5.39972	0.0112861
5.07252	0.0126261
4.77866	0.014374
4.51291	0.015959
4.27121	0.0179878
4.04944	0.0200354
3.84436	0.0227464
Full Report Set
ASAP 2420 V2.06 (V2.06 J) Unit 1 Port 1 Serial #: 180 Page 1
Sample: July char 1
Operator: A Quinn
Submitter: Andrew Rollinson
File: C:\2420\DATA\ADS_DES\002-521.SMP
Started: 22/09/2015 11:04:56PM Analysis Adsorptive: N2
Completed: 23/09/2015 7:22:18PM Analysis Bath Temp.: 77.300 K
Report Time: 05/10/2015 10:26:56PM Thermal Correction: No
Sample Mass: 0.2580 g Warm Free Space: 17.3011 cm³ Measured
Cold Free Space: 51.2738 cm³ Equilibration Interval: 10 s
Ambient Temperature: 22.00 °C Low Pressure Dose: None
Automatic Degas: Yes
BJH Adsorption dV/dlog(D) Pore Volume
Halsey : Faas Correction
BJH Adsorption dV/dlog(D) Pore Volume
Pore Diameter (nm)	dV/dlog(D) Pore Volume (cm³/g·Å)
40.3307	0.0504701
26.6972	0.0670701
20.2802	0.0738606
16.5521	0.0797629
13.9812	0.084161
12.0994	0.0885798
10.6617	0.0930475
9.52616	0.098215
8.60468	0.104156
7.84307	0.10851
7.20259	0.113299
6.65465	0.119479
6.18166	0.127202
5.76667	0.132978
5.39972	0.140636
5.07252	0.147776
4.77866	0.15846
4.51291	0.166131
4.27121	0.1772
4.04944	0.187113
3.84436	0.20166
BJH Adsorption Cumulative Pore Volume (Larger)
Pore Diameter (nm)	Pore Volume (cm³/g)
34.5496	0.0285054
23.3185	0.0399571
18.4561	0.0474583
15.2955	0.0539651
13.0589	0.0597433
11.3951	0.0649862
10.1051	0.0698413
9.07518	0.0744265
8.23067	0.0788448
7.52939	0.0830415
6.93442	0.0870919
6.42242	0.0910718
5.97961	0.0950184
5.58675	0.0989431
5.2404	0.102852
4.92877	0.106787
4.64936	0.110803
4.39492	0.114864
4.16377	0.119021
3.94996	0.123305
3.75228	0.127802
Full Report Set
ASAP 2420 V2.06 (V2.06 J) Unit 1 Port 1 Serial #: 180 Page 1
Sample: July char 1
Operator: A Quinn
Submitter: Andrew Rollinson
File: C:\2420\DATA\ADS_DES\002-521.SMP
Started: 22/09/2015 11:04:56PM Analysis Adsorptive: N2
Completed: 23/09/2015 7:22:18PM Analysis Bath Temp.: 77.300 K
Report Time: 05/10/2015 10:26:56PM Thermal Correction: No
Sample Mass: 0.2580 g Warm Free Space: 17.3011 cm³ Measured
Cold Free Space: 51.2738 cm³ Equilibration Interval: 10 s
Ambient Temperature: 22.00 °C Low Pressure Dose: None
Automatic Degas: Yes
BJH Adsorption Cumulative Pore Area (Larger)
Halsey : Faas Correction
July char 1
Pore Diameter (nm)	Pore Area (m²/g)
34.5496	2.82716
23.3185	4.54295
18.4561	6.02248
15.2955	7.5949
13.0589	9.24805
11.3951	10.9813
10.1051	12.8029
9.07518	14.7281
8.23067	16.782
7.52939	18.9224
6.93442	21.1718
6.42242	23.5641
5.97961	26.1178
5.58675	28.8401
5.2404	31.7358
4.92877	34.8385
4.64936	38.2003
4.39492	41.7994
4.16377	45.6933
3.94996	49.9247
3.75228	54.6033
Full Report Set
ASAP 2420 V2.06 (V2.06 J) Unit 1 Port 1 Serial #: 180 Page 1
Sample: July char 1
Operator: A Quinn
Submitter: Andrew Rollinson
File: C:\2420\DATA\ADS_DES\002-521.SMP
Started: 22/09/2015 11:04:56PM Analysis Adsorptive: N2
Completed: 23/09/2015 7:22:18PM Analysis Bath Temp.: 77.300 K
Report Time: 05/10/2015 10:26:56PM Thermal Correction: No
Sample Mass: 0.2580 g Warm Free Space: 17.3011 cm³ Measured
Cold Free Space: 51.2738 cm³ Equilibration Interval: 10 s
Ambient Temperature: 22.00 °C Low Pressure Dose: None
Automatic Degas: Yes
BJH Adsorption dA/dD Pore Area
Halsey : Faas Correction
July char 1
Pore Diameter (nm)	Pore Area (m²/g·nm)
40.3307	0.0306349
26.6972	0.152772
20.2802	0.304282
16.5521	0.497509
13.9812	0.739135
12.0994	1.04176
10.6617	1.412
9.52616	1.86938
8.60468	2.43207
7.84307	3.05201
7.20259	3.78071
6.65465	4.67249
6.18166	5.76707
5.76667	6.92945
5.39972	8.36054
5.07252	9.95644
4.77866	12.0318
4.51291	14.1452
4.27121	16.8456
4.04944	19.7908
3.84436	23.6672
Full Report Set
ASAP 2420 V2.06 (V2.06 J) Unit 1 Port 1 Serial #: 180 Page 1
Sample: July char 1
Operator: A Quinn
Submitter: Andrew Rollinson
File: C:\2420\DATA\ADS_DES\002-521.SMP
Started: 22/09/2015 11:04:56PM Analysis Adsorptive: N2
Completed: 23/09/2015 7:22:18PM Analysis Bath Temp.: 77.300 K
Report Time: 05/10/2015 10:26:56PM Thermal Correction: No
Sample Mass: 0.2580 g Warm Free Space: 17.3011 cm³ Measured
Cold Free Space: 51.2738 cm³ Equilibration Interval: 10 s
Ambient Temperature: 22.00 °C Low Pressure Dose: None
Automatic Degas: Yes
BJH Adsorption dA/dlog(D) Pore Area
Halsey : Faas Correction
BJH Adsorption dA/dlog(D) Pore Area
Pore Diameter (nm)	dA/dlog(D) Pore Area (m²/g·Å)
40.3307	5.00562
26.6972	10.049
20.2802	14.568
16.5521	19.2756
13.9812	24.0784
12.0994	29.2841
10.6617	34.9092
9.52616	41.2401
8.60468	48.4183
7.84307	55.3405
7.20259	62.9211
6.65465	71.8166
6.18166	82.3094
5.76667	92.2388
5.39972	104.18
5.07252	116.53
4.77866	132.64
4.51291	147.25
4.27121	165.949
4.04944	184.829
3.84436	209.824
BJH Adsorption Cumulative Pore Area (Larger)
Pore Diameter (nm)	Pore Area (m²/g)
34.5496	2.82716
23.3185	4.54295
18.4561	6.02248
15.2955	7.5949
13.0589	9.24805
11.3951	10.9813
10.1051	12.8029
9.07518	14.7281
8.23067	16.782
7.52939	18.9224
6.93442	21.1718
6.42242	23.5641
5.97961	26.1178
5.58675	28.8401
5.2404	31.7358
4.92877	34.8385
4.64936	38.2003
4.39492	41.7994
4.16377	45.6933
3.94996	49.9247
3.75228	54.6033
Full Report Set
ASAP 2420 V2.06 (V2.06 J) Unit 1 Port 1 Serial #: 180 Page 1
Sample: July char 1
Operator: A Quinn
Submitter: Andrew Rollinson
File: C:\2420\DATA\ADS_DES\002-521.SMP
Started: 22/09/2015 11:04:56PM Analysis Adsorptive: N2
Completed: 23/09/2015 7:22:18PM Analysis Bath Temp.: 77.300 K
Report Time: 05/10/2015 10:26:56PM Thermal Correction: No
Sample Mass: 0.2580 g Warm Free Space: 17.3011 cm³ Measured
Cold Free Space: 51.2738 cm³ Equilibration Interval: 10 s
Ambient Temperature: 22.00 °C Low Pressure Dose: None
Automatic Degas: Yes
BJH Desorption Pore Distribution Report
Faas Correction
Halsey
t = 3.54 [ -5 / ln(P/Po) ] ^ 0.333
Diameter Range: 3.8000 nm to 102.0000 nm
Adsorbate Property Factor: 0.95300 nm
Density Conversion Factor: 0.0015468
Fraction of Pores Open at Both Ends: 0.00
Incremental Cumulative Cumulative
Average Pore Pore Incremental Pore
Pore Diameter Diameter Volume Volume Pore Area Area
Range (nm) (nm) (cm³/g) (cm³/g) (m²/g) (m²/g)
------
465.9 - 67.1 74.6 0.009819 0.009819 0.527 0.527
67.1 - 33.7 40.1 0.011553 0.021371 1.153 1.680
33.7 - 22.4 25.7 0.011395 0.032766 1.774 3.454
22.4 - 16.8 18.7 0.008504 0.041270 1.817 5.271
16.8 - 13.6 14.9 0.006096 0.047367 1.642 6.913
13.6 - 11.4 12.3 0.005703 0.053070 1.857 8.769
11.4 - 9.7 10.4 0.005297 0.058367 2.035 10.805
9.7 - 8.5 9.0 0.004812 0.063179 2.131 12.936
8.5 - 7.6 8.0 0.004618 0.067796 2.315 15.251
7.6 - 6.8 7.1 0.004487 0.072283 2.513 17.764
6.8 - 6.2 6.5 0.004424 0.076708 2.741 20.506
6.2 - 5.6 5.9 0.004413 0.081121 3.000 23.506
5.6 - 5.2 5.4 0.004504 0.085625 3.337 26.843
5.2 - 4.8 5.0 0.004568 0.090193 3.669 30.512
4.8 - 4.5 4.6 0.004690 0.094883 4.065 34.576
4.5 - 4.2 4.3 0.005083 0.099965 4.735 39.312
4.2 - 3.9 4.0 0.024943 0.124908 24.995 64.307
Full Report Set
ASAP 2420 V2.06 (V2.06 J) Unit 1 Port 1 Serial #: 180 Page 1
Sample: July char 1
Operator: A Quinn
Submitter: Andrew Rollinson
File: C:\2420\DATA\ADS_DES\002-521.SMP
Started: 22/09/2015 11:04:56PM Analysis Adsorptive: N2
Completed: 23/09/2015 7:22:18PM Analysis Bath Temp.: 77.300 K
Report Time: 05/10/2015 10:26:56PM Thermal Correction: No
Sample Mass: 0.2580 g Warm Free Space: 17.3011 cm³ Measured
Cold Free Space: 51.2738 cm³ Equilibration Interval: 10 s
Ambient Temperature: 22.00 °C Low Pressure Dose: None
Automatic Degas: Yes
BJH Desorption Cumulative Pore Volume (Larger)
Halsey : Faas Correction
July char 1
Pore Diameter (nm)	Pore Volume (cm³/g)
67.0518	0.0098188
33.6765	0.0213713
22.3646	0.0327664
16.7727	0.0412704
13.6369	0.0473667
11.3833	0.0530697
9.72776	0.0583665
8.51748	0.0631785
7.56854	0.0677964
6.80742	0.0722835
6.17566	0.0767077
5.64894	0.0811207
5.19549	0.0856249
4.80269	0.0901932
4.45855	0.0948828
4.15477	0.0999653
3.85647	0.124908
Full Report Set
ASAP 2420 V2.06 (V2.06 J) Unit 1 Port 1 Serial #: 180 Page 1
Sample: July char 1
Operator: A Quinn
Submitter: Andrew Rollinson
File: C:\2420\DATA\ADS_DES\002-521.SMP
Started: 22/09/2015 11:04:56PM Analysis Adsorptive: N2
Completed: 23/09/2015 7:22:18PM Analysis Bath Temp.: 77.300 K
Report Time: 05/10/2015 10:26:56PM Thermal Correction: No
Sample Mass: 0.2580 g Warm Free Space: 17.3011 cm³ Measured
Cold Free Space: 51.2738 cm³ Equilibration Interval: 10 s
Ambient Temperature: 22.00 °C Low Pressure Dose: None
Automatic Degas: Yes
BJH Desorption dV/dD Pore Volume
Halsey : Faas Correction
July char 1
Pore Diameter (nm)	Pore Volume (cm³/g·nm)
74.563	2.46189e-05
40.0631	0.00034614
25.6955	0.00100735
18.7226	0.00152078
14.8534	0.00194412
12.286	0.00253058
10.41	0.00319941
9.03128	0.00397593
7.97851	0.00486633
7.14099	0.0058954
6.45528	0.0070029
5.88431	0.00837835
5.39936	0.00993321
4.98029	0.0116301
4.61488	0.0136268
4.29334	0.0167313
3.99167	0.0836145
Full Report Set
ASAP 2420 V2.06 (V2.06 J) Unit 1 Port 1 Serial #: 180 Page 1
Sample: July char 1
Operator: A Quinn
Submitter: Andrew Rollinson
File: C:\2420\DATA\ADS_DES\002-521.SMP
Started: 22/09/2015 11:04:56PM Analysis Adsorptive: N2
Completed: 23/09/2015 7:22:18PM Analysis Bath Temp.: 77.300 K
Report Time: 05/10/2015 10:26:56PM Thermal Correction: No
Sample Mass: 0.2580 g Warm Free Space: 17.3011 cm³ Measured
Cold Free Space: 51.2738 cm³ Equilibration Interval: 10 s
Ambient Temperature: 22.00 °C Low Pressure Dose: None
Automatic Degas: Yes
BJH Desorption dV/dlog(D) Pore Volume
Halsey : Faas Correction
BJH Desorption dV/dlog(D) Pore Volume
Pore Diameter (nm)	dV/dlog(D) Pore Volume (cm³/g·Å)
74.563	0.0116631
40.0631	0.0386264
25.6955	0.0641014
18.7226	0.0680554
14.8534	0.0678225
12.286	0.0726973
10.41	0.0776021
9.03128	0.0833943
7.97851	0.0900184
7.14099	0.0974832
6.45528	0.104592
5.88431	0.113984
5.39936	0.123945
4.98029	0.133803
4.61488	0.145227
4.29334	0.165846
3.99167	0.770844
BJH Desorption Cumulative Pore Volume (Larger)
Pore Diameter (nm)	Pore Volume (cm³/g)
67.0518	0.0098188
33.6765	0.0213713
22.3646	0.0327664
16.7727	0.0412704
13.6369	0.0473667
11.3833	0.0530697
9.72776	0.0583665
8.51748	0.0631785
7.56854	0.0677964
6.80742	0.0722835
6.17566	0.0767077
5.64894	0.0811207
5.19549	0.0856249
4.80269	0.0901932
4.45855	0.0948828
4.15477	0.0999653
3.85647	0.124908
Full Report Set
ASAP 2420 V2.06 (V2.06 J) Unit 1 Port 1 Serial #: 180 Page 1
Sample: July char 1
Operator: A Quinn
Submitter: Andrew Rollinson
File: C:\2420\DATA\ADS_DES\002-521.SMP
Started: 22/09/2015 11:04:56PM Analysis Adsorptive: N2
Completed: 23/09/2015 7:22:18PM Analysis Bath Temp.: 77.300 K
Report Time: 05/10/2015 10:26:56PM Thermal Correction: No
Sample Mass: 0.2580 g Warm Free Space: 17.3011 cm³ Measured
Cold Free Space: 51.2738 cm³ Equilibration Interval: 10 s
Ambient Temperature: 22.00 °C Low Pressure Dose: None
Automatic Degas: Yes
BJH Desorption Cumulative Pore Area (Larger)
Halsey : Faas Correction
July char 1
Pore Diameter (nm)	Pore Area (m²/g)
67.0518	0.526738
33.6765	1.68017
22.3646	3.45404
16.7727	5.27087
13.6369	6.91261
11.3833	8.76935
9.72776	10.8046
8.51748	12.9359
7.56854	15.251
6.80742	17.7645
6.17566	20.5059
5.64894	23.5058
5.19549	26.8426
4.80269	30.5118
4.45855	34.5765
4.15477	39.3117
3.85647	64.3065
Full Report Set
ASAP 2420 V2.06 (V2.06 J) Unit 1 Port 1 Serial #: 180 Page 1
Sample: July char 1
Operator: A Quinn
Submitter: Andrew Rollinson
File: C:\2420\DATA\ADS_DES\002-521.SMP
Started: 22/09/2015 11:04:56PM Analysis Adsorptive: N2
Completed: 23/09/2015 7:22:18PM Analysis Bath Temp.: 77.300 K
Report Time: 05/10/2015 10:26:56PM Thermal Correction: No
Sample Mass: 0.2580 g Warm Free Space: 17.3011 cm³ Measured
Cold Free Space: 51.2738 cm³ Equilibration Interval: 10 s
Ambient Temperature: 22.00 °C Low Pressure Dose: None
Automatic Degas: Yes
BJH Desorption dA/dD Pore Area
Halsey : Faas Correction
July char 1
Pore Diameter (nm)	Pore Area (m²/g·nm)
74.563	0.0013207
40.0631	0.0345594
25.6955	0.156814
18.7226	0.324908
14.8534	0.523548
12.286	0.823892
10.41	1.22937
9.03128	1.76096
7.97851	2.43972
7.14099	3.30229
6.45528	4.33933
5.88431	5.69538
5.39936	7.35881
4.98029	9.3409
4.61488	11.8112
4.29334	15.5882
3.99167	83.7891
Full Report Set
ASAP 2420 V2.06 (V2.06 J) Unit 1 Port 1 Serial #: 180 Page 1
Sample: July char 1
Operator: A Quinn
Submitter: Andrew Rollinson
File: C:\2420\DATA\ADS_DES\002-521.SMP
Started: 22/09/2015 11:04:56PM Analysis Adsorptive: N2
Completed: 23/09/2015 7:22:18PM Analysis Bath Temp.: 77.300 K
Report Time: 05/10/2015 10:26:56PM Thermal Correction: No
Sample Mass: 0.2580 g Warm Free Space: 17.3011 cm³ Measured
Cold Free Space: 51.2738 cm³ Equilibration Interval: 10 s
Ambient Temperature: 22.00 °C Low Pressure Dose: None
Automatic Degas: Yes
BJH Desorption dA/dlog(D) Pore Area
Halsey : Faas Correction
BJH Desorption dA/dlog(D) Pore Area
Pore Diameter (nm)	dA/dlog(D) Pore Area (m²/g·Å)
74.563	0.625679
40.0631	3.85656
25.6955	9.97863
18.7226	14.5397
14.8534	18.2645
12.286	23.6684
10.41	29.8184
9.03128	36.9357
7.97851	45.1305
7.14099	54.6049
6.45528	64.8102
5.88431	77.4831
5.39936	91.822
4.98029	107.466
4.61488	125.877
4.29334	154.515
3.99167	772.453
BJH Desorption Cumulative Pore Area (Larger)
Pore Diameter (nm)	Pore Area (m²/g)
67.0518	0.526738
33.6765	1.68017
22.3646	3.45404
16.7727	5.27087
13.6369	6.91261
11.3833	8.76935
9.72776	10.8046
8.51748	12.9359
7.56854	15.251
6.80742	17.7645
6.17566	20.5059
5.64894	23.5058
5.19549	26.8426
4.80269	30.5118
4.45855	34.5765
4.15477	39.3117
3.85647	64.3065
Full Report Set
ASAP 2420 V2.06 (V2.06 J) Unit 1 Port 1 Serial #: 180 Page 1
Sample: July char 1
Operator: A Quinn
Submitter: Andrew Rollinson
File: C:\2420\DATA\ADS_DES\002-521.SMP
Started: 22/09/2015 11:04:56PM Analysis Adsorptive: N2
Completed: 23/09/2015 7:22:18PM Analysis Bath Temp.: 77.300 K
Report Time: 05/10/2015 10:26:56PM Thermal Correction: No
Sample Mass: 0.2580 g Warm Free Space: 17.3011 cm³ Measured
Cold Free Space: 51.2738 cm³ Equilibration Interval: 10 s
Ambient Temperature: 22.00 °C Low Pressure Dose: None
Automatic Degas: Yes
Porosity Distribution by Original Density Functional Theory
Model: N2 @ 77K on Carbon, Slit Pores
Method: Non-negative Regularization; Entered Smoothing (0.01000)
Standard Deviation of Fit: 0.30607, cm³/g STP
Volume in Pores < 1.483 nm : 0.09875 cm³/g
Total Volume in Pores <= 317.978 nm : 0.25306 cm³/g
Area in Pores > 317.978 nm : 6.166 m²/g
Total Area in Pores >= 1.483 nm : 78.810 m²/g
Pore Size Table
Cumulative Incremental Cumulative
Pore Width Volume Volume Area Incremental
(nm) (cm³/g) (cm³/g) (m²/g) Area (m²/g)
-----
1.483 0.00703 0.00703 9.477 9.477
1.591 0.01258 0.00555 16.460 6.982
1.716 0.01672 0.00414 21.289 4.829
1.859 0.01995 0.00323 24.760 3.471
2.002 0.02291 0.00296 27.718 2.958
2.162 0.02633 0.00342 30.880 3.162
2.341 0.03057 0.00424 34.504 3.624
2.520 0.03557 0.00500 38.471 3.966
2.734 0.04095 0.00538 42.409 3.938
2.949 0.04601 0.00506 45.842 3.433
3.181 0.05069 0.00468 48.785 2.943
3.431 0.05518 0.00449 51.401 2.616
3.699 0.05920 0.00402 53.572 2.171
4.003 0.06296 0.00376 55.449 1.877
4.325 0.06672 0.00376 57.189 1.739
4.664 0.07050 0.00379 58.812 1.623
5.040 0.07422 0.00372 60.288 1.476
5.433 0.07780 0.00358 61.605 1.317
5.880 0.08125 0.00345 62.779 1.173
6.344 0.08458 0.00333 63.828 1.049
6.845 0.08777 0.00319 64.760 0.932
7.399 0.09049 0.00273 65.496 0.737
7.988 0.09321 0.00272 66.177 0.681
8.632 0.09645 0.00324 66.927 0.750
9.311 0.09966 0.00321 67.617 0.690
10.061 0.10225 0.00259 68.132 0.515
10.866 0.10470 0.00245 68.582 0.450
11.723 0.10715 0.00245 69.000 0.417
12.653 0.10957 0.00243 69.384 0.384
13.671 0.11203 0.00245 69.742 0.359
14.761 0.11442 0.00239 70.067 0.324
15.941 0.11681 0.00239 70.367 0.300
17.210 0.11912 0.00231 70.635 0.268
18.586 0.12127 0.00215 70.867 0.232
20.069 0.12347 0.00220 71.086 0.219
21.660 0.12566 0.00220 71.288 0.203
23.393 0.12777 0.00211 71.469 0.180
25.252 0.12974 0.00197 71.625 0.156
27.271 0.13155 0.00180 71.757 0.132
29.451 0.13283 0.00129 71.844 0.087
31.792 0.13406 0.00123 71.922 0.077
34.330 0.13566 0.00160 72.015 0.093
37.064 0.13724 0.00158 72.100 0.085
40.031 0.13882 0.00158 72.179 0.079
43.230 0.14001 0.00119 72.234 0.055
46.679 0.14118 0.00117 72.284 0.050
50.396 0.14271 0.00153 72.345 0.061
54.417 0.14416 0.00145 72.398 0.053
58.760 0.14519 0.00104 72.433 0.035
63.442 0.14619 0.00099 72.465 0.031
68.499 0.14746 0.00128 72.502 0.037
73.968 0.14839 0.00092 72.527 0.025
79.865 0.14926 0.00087 72.549 0.022
86.245 0.15033 0.00107 72.574 0.025
93.126 0.15125 0.00092 72.593 0.020
100.560 0.15186 0.00061 72.605 0.012
108.566 0.15238 0.00052 72.615 0.010
117.233 0.15301 0.00063 72.626 0.011
126.580 0.15341 0.00040 72.632 0.006
136.677 0.15372 0.00031 72.637 0.005
147.596 0.15403 0.00031 72.641 0.004
159.355 0.15424 0.00021 72.643 0.003
172.079 0.15431 0.00006 72.644 0.001
185.804 0.15431 0.00000 72.644 0.000
200.619 0.15431 0.00000 72.644 0.000
216.632 0.15431 0.00000 72.644 0.000
233.913 0.15431 0.00000 72.644 0.000
252.570 0.15431 0.00000 72.644 0.000
272.729 0.15431 0.00000 72.644 0.000
294.478 0.15431 0.00000 72.644 0.000
317.978 0.15431 0.00000 72.644 0.000
Full Report Set
ASAP 2420 V2.06 (V2.06 J) Unit 1 Port 1 Serial #: 180 Page 1
Sample: July char 1
Operator: A Quinn
Submitter: Andrew Rollinson
File: C:\2420\DATA\ADS_DES\002-521.SMP
Started: 22/09/2015 11:04:56PM Analysis Adsorptive: N2
Completed: 23/09/2015 7:22:18PM Analysis Bath Temp.: 77.300 K
Report Time: 05/10/2015 10:26:56PM Thermal Correction: No
Sample Mass: 0.2580 g Warm Free Space: 17.3011 cm³ Measured
Cold Free Space: 51.2738 cm³ Equilibration Interval: 10 s
Ambient Temperature: 22.00 °C Low Pressure Dose: None
Automatic Degas: Yes
Porosity Distribution by Original Density Functional Theory
Model: N2 @ 77K on Carbon, Slit Pores
Method: Non-negative Regularization; Entered Smoothing (0.01000)
Standard Deviation of Fit: 0.30607, cm³/g STP
Isotherm Table
Fitted
Experimental Quantity Absolute
Quantity Adsorbed Residual
Relative Adsorbed (cm³/g (cm³/g Relative
Pressure (cm³/g STP) STP) STP) Residual
-----
0.011783670 84.7130 85.1035 -0.3905 -0.004610
0.014515520 86.6611 86.3367 0.3244 0.003744
0.017706521 88.7522 89.3098 -0.5576 -0.006283
0.021398440 90.4118 90.4511 -0.0393 -0.000435
0.025631230 92.2761 91.5537 0.7224 0.007829
0.030442240 93.9440 94.0515 -0.1075 -0.001144
0.035865448 95.4588 95.1282 0.3306 0.003463
0.041930798 97.1020 97.4234 -0.3213 -0.003309
0.048663601 98.6849 98.4987 0.1861 0.001886
0.056084011 100.2565 100.5259 -0.2695 -0.002688
0.064206667 101.6964 101.6492 0.0472 0.000464
0.073040441 103.1043 102.8030 0.3013 0.002922
0.082588248 104.5016 104.8318 -0.3301 -0.003159
0.092847057 105.8904 105.9723 -0.0819 -0.000773
0.103808001 107.2840 107.0698 0.2142 0.001997
0.115456402 108.6553 109.1034 -0.4481 -0.004124
0.127772301 110.0402 110.0535 -0.0133 -0.000121
0.140730694 111.4004 110.9395 0.4609 0.004137
0.154301897 112.7573 113.0444 -0.2870 -0.002545
0.168452203 114.0976 113.8120 0.2857 0.002504
0.183144197 115.4300 116.0992 -0.6692 -0.005798
0.198337302 116.7318 116.7795 -0.0478 -0.000409
0.213988706 118.0088 117.4317 0.5771 0.004890
0.230053306 119.2664 119.8174 -0.5510 -0.004620
0.246484801 120.5203 120.4188 0.1015 0.000842
0.263235897 121.7608 121.0080 0.7527 0.006182
0.280259013 122.9658 123.2769 -0.3111 -0.002530
0.297506303 124.1545 123.8400 0.3145 0.002533
0.314930797 125.3323 126.0191 -0.6868 -0.005480
0.332486212 126.4925 126.5684 -0.0759 -0.000600
0.350127310 127.6390 127.1225 0.5165 0.004047
0.367810607 128.7698 129.2573 -0.4875 -0.003786
0.385494202 129.8762 129.8006 0.0756 0.000582
0.403138310 130.9543 130.3437 0.6106 0.004663
0.420704991 132.0122 132.3024 -0.2902 -0.002198
0.438158900 133.0585 132.8078 0.2507 0.001884
0.455466807 134.0940 134.6638 -0.5698 -0.004249
0.472598106 135.1030 135.1183 -0.0153 -0.000113
0.489524394 136.0959 135.5545 0.5414 0.003978
0.506219923 137.0774 137.3668 -0.2893 -0.002111
0.522661209 138.0422 137.7567 0.2855 0.002068
0.538827300 138.9923 139.5775 -0.5852 -0.004210
0.554699600 139.9382 139.9320 0.0062 0.000044
0.570261598 140.8674 140.2785 0.5889 0.004180
0.585499227 141.7783 142.0683 -0.2900 -0.002045
0.600400090 142.6819 142.3942 0.2877 0.002017
0.614954293 143.5789 144.1490 -0.5700 -0.003970
0.629153311 144.4641 144.4623 0.0019 0.000013
0.642990828 145.3433 144.7771 0.5663 0.003896
0.656461716 146.2197 146.4983 -0.2786 -0.001905
0.669562697 147.0841 146.8055 0.2785 0.001894
0.682291925 147.9371 148.4984 -0.5612 -0.003794
0.694648683 148.7796 148.7931 -0.0135 -0.000091
0.706633508 149.6201 149.0837 0.5364 0.003585
0.718248010 150.4527 150.7132 -0.2605 -0.001731
0.729494929 151.2863 150.9795 0.3068 0.002028
0.740377605 152.1166 152.4139 -0.2973 -0.001954
0.750900388 152.9471 152.6567 0.2905 0.001899
0.761068285 153.7723 154.0918 -0.3195 -0.002078
0.770887017 154.5892 154.3153 0.2738 0.001771
0.780362606 155.4014 155.9924 -0.5910 -0.003803
0.789501607 156.2031 156.2015 0.0016 0.000010
0.798311174 157.0048 156.4092 0.5955 0.003793
0.806798697 157.8045 158.0843 -0.2798 -0.001773
0.814971626 158.5942 158.2857 0.3086 0.001946
0.822837889 159.3875 159.6969 -0.3095 -0.001942
0.830405474 160.1805 159.8965 0.2840 0.001773
0.837682605 160.9632 161.2574 -0.2942 -0.001828
0.844677329 161.7452 161.4542 0.2910 0.001799
0.851397991 162.5315 162.8279 -0.2964 -0.001824
0.857852995 163.3125 163.0160 0.2966 0.001816
0.864050388 164.0827 164.3874 -0.3048 -0.001857
0.869998574 164.8611 164.5622 0.2989 0.001813
0.875705481 165.6428 165.9481 -0.3053 -0.001843
0.881179392 166.4156 166.1099 0.3056 0.001837
0.886428118 167.1698 167.4726 -0.3028 -0.001811
0.891459525 167.9230 167.6253 0.2977 0.001773
0.896281302 168.6898 168.9988 -0.3090 -0.001832
0.900900900 169.4539 169.1472 0.3067 0.001810
0.905325770 170.2022 170.4891 -0.2869 -0.001685
0.909563184 170.9246 170.6375 0.2871 0.001680
0.913620114 171.6265 171.9145 -0.2880 -0.001678
0.917503417 172.3488 172.0652 0.2836 0.001646
0.921219707 173.0849 173.3804 -0.2956 -0.001708
0.924775481 173.8248 173.5304 0.2943 0.001693
0.928177178 174.5606 174.8524 -0.2918 -0.001672
0.931430817 175.2859 174.9956 0.2903 0.001656
0.934542298 175.9956 176.2743 -0.2787 -0.001584
0.937517405 176.6858 176.4083 0.2775 0.001571
0.940361619 177.3535 177.6133 -0.2598 -0.001465
0.943080306 177.9968 177.7407 0.2561 0.001439
0.945678592 178.6192 178.8597 -0.2405 -0.001346
0.948161721 179.2271 178.9854 0.2417 0.001349
0.950534225 179.8253 179.8276 -0.0023 -0.000013
0.952800930 180.4174 180.6471 -0.2297 -0.001273
0.954966187 181.0059 180.7792 0.2267 0.001252
0.957034409 181.5924 181.8164 -0.2239 -0.001233
0.959009588 182.1779 181.9534 0.2245 0.001233
0.960896015 182.7630 182.9891 -0.2260 -0.001237
0.962697208 183.3476 183.1240 0.2236 0.001220
0.964416981 183.9315 184.1590 -0.2274 -0.001237
0.966058910 184.5142 184.2866 0.2276 0.001234
0.967626274 185.0950 185.0964 -0.0014 -0.000007
0.969122529 185.6732 185.9001 -0.2269 -0.001222
0.970550597 186.2478 186.0225 0.2253 0.001210
0.971913695 186.8181 187.0374 -0.2194 -0.001174
0.973214507 187.3830 187.1642 0.2188 0.001168
0.974455774 187.9417 188.1496 -0.2079 -0.001106
0.975640416 188.4935 188.2860 0.2076 0.001101
0.976770699 189.0375 189.0385 -0.0009 -0.000005
0.977849126 189.5730 189.7671 -0.1941 -0.001024
0.978878021 190.0993 189.9064 0.1928 0.001014
0.979859591 190.6157 190.8026 -0.1868 -0.000980
0.980795979 191.1219 190.9351 0.1868 0.000977
0.981689274 191.6172 191.6181 -0.0009 -0.000004
0.982541502 192.1015 192.2720 -0.1705 -0.000888
0.983354270 192.5741 192.4043 0.1698 0.000882
0.984129488 193.0349 193.1873 -0.1524 -0.000789
0.984869003 193.4825 193.3305 0.1520 0.000786
0.985574186 193.9102 194.0376 -0.1274 -0.000657
0.986246824 194.3182 194.1913 0.1270 0.000653
0.986888289 194.7074 194.7079 -0.0005 -0.000003
0.987500012 195.0784 195.1823 -0.1038 -0.000532
0.988083303 195.4322 195.3290 0.1033 0.000529
0.988639593 195.7697 195.8581 -0.0884 -0.000452
0.989170074 196.0915 196.0034 0.0881 0.000449
0.989675879 196.3983 196.3988 -0.0005 -0.000002
0.990158200 196.6909 196.7475 -0.0566 -0.000288
0.990618110 196.9699 196.9136 0.0562 0.000285
0.991056621 197.2359 197.2761 -0.0402 -0.000204
0.991474688 197.4895 197.4495 0.0399 0.000202
0.991873324 197.7313 197.7316 -0.0003 -0.000002
0.992253423 197.9618 197.9382 0.0236 0.000119
0.992615700 198.1816 198.1054 0.0761 0.000384
0.992961228 198.3912 198.2944 0.0968 0.000488
0.993290603 198.5910 198.4714 0.1196 0.000602
0.993604600 198.7815 198.6593 0.1221 0.000614
0.993903875 198.9630 198.8536 0.1094 0.000550
0.994189322 199.1362 199.0488 0.0873 0.000439
0.994461298 199.3011 199.2415 0.0596 0.000299
0.994720697 199.4585 199.3862 0.0723 0.000362
0.994967878 199.6084 199.6005 0.0080 0.000040
0.995203614 199.7514 199.8221 -0.0707 -0.000354
0.995428324 199.8877 200.0332 -0.1454 -0.000728
0.995642424 200.0176 200.2512 -0.2336 -0.001168
0.995846629 200.1415 200.4706 -0.3291 -0.001644
Full Report Set
ASAP 2420 V2.06 (V2.06 J) Unit 1 Port 1 Serial #: 180 Page 1
Sample: July char 1
Operator: A Quinn
Submitter: Andrew Rollinson
File: C:\2420\DATA\ADS_DES\002-521.SMP
Started: 22/09/2015 11:04:56PM Analysis Adsorptive: N2
Completed: 23/09/2015 7:22:18PM Analysis Bath Temp.: 77.300 K
Report Time: 05/10/2015 10:26:56PM Thermal Correction: No
Sample Mass: 0.2580 g Warm Free Space: 17.3011 cm³ Measured
Cold Free Space: 51.2738 cm³ Equilibration Interval: 10 s
Ambient Temperature: 22.00 °C Low Pressure Dose: None
Automatic Degas: Yes
Cumulative Surface Area vs. Pore Width
Cumulative Surface Area
Pore Width (Nanometers)	Cumulative Surface Area (m²/g)
1.48329	9.47734
1.59052	16.4596
1.71561	21.2885
1.85858	24.7598
2.00155	27.7182
2.16239	30.88
2.3411	34.5043
2.5198	38.4706
2.73426	42.409
2.94871	45.8422
3.18103	48.7848
3.43122	51.401
3.69929	53.5724
4.00309	55.4493
4.32477	57.1887
4.66432	58.8121
5.03961	60.2884
5.43277	61.6053
5.87954	62.7787
6.34419	63.8277
6.84458	64.7596
7.39858	65.4964
7.98832	66.1773
8.63167	66.927
9.31077	67.6166
10.0613	68.1321
10.8655	68.5825
11.7233	68.9999
12.6526	69.384
13.6713	69.7425
14.7614	70.0666
15.9409	70.367
17.2097	70.6351
18.5858	70.8666
20.0691	71.0856
21.6596	71.2883
23.3931	71.4686
25.2517	71.6247
27.2711	71.7569
29.4513	71.8443
31.7924	71.9218
34.3301	72.0148
37.0644	72.1001
40.0309	72.1789
43.2298	72.2339
46.6789	72.2842
50.3961	72.3448
54.4171	72.398
58.7597	72.4333
63.4419	72.4646
68.4994	72.5019
73.9679	72.5269
79.8653	72.5487
86.2452	72.5735
93.1255	72.5933
100.56	72.6054
108.566	72.615
117.233	72.6258
126.58	72.632
136.677	72.6366
147.596	72.6408
159.355	72.6435
172.079	72.6442
185.804	72.6442
200.619	72.6442
216.632	72.6442
233.913	72.6442
252.57	72.6442
272.729	72.6442
294.478	72.6442
317.978	72.6442
Full Report Set
ASAP 2420 V2.06 (V2.06 J) Unit 1 Port 1 Serial #: 180 Page 1
Sample: July char 1
Operator: A Quinn
Submitter: Andrew Rollinson
File: C:\2420\DATA\ADS_DES\002-521.SMP
Started: 22/09/2015 11:04:56PM Analysis Adsorptive: N2
Completed: 23/09/2015 7:22:18PM Analysis Bath Temp.: 77.300 K
Report Time: 05/10/2015 10:26:56PM Thermal Correction: No
Sample Mass: 0.2580 g Warm Free Space: 17.3011 cm³ Measured
Cold Free Space: 51.2738 cm³ Equilibration Interval: 10 s
Ambient Temperature: 22.00 °C Low Pressure Dose: None
Automatic Degas: Yes
Incremental Surface Area vs. Pore Width
Incremental Surface Area
Pore Width (Nanometers)	Incremental Surface Area (m²/g)
1.48329	9.47734
1.59052	6.98226
1.71561	4.82894
1.85858	3.4713
2.00155	2.95832
2.16239	3.16185
2.3411	3.62433
2.5198	3.96621
2.73426	3.93844
2.94871	3.43318
3.18103	2.9426
3.43122	2.61618
3.69929	2.17145
4.00309	1.87685
4.32477	1.73948
4.66432	1.62338
5.03961	1.47626
5.43277	1.31688
5.87954	1.17342
6.34419	1.04907
6.84458	0.93185
7.39858	0.736848
7.98832	0.680812
8.63167	0.749784
9.31077	0.689558
10.0613	0.515488
10.8655	0.450376
11.7233	0.417476
12.6526	0.38405
13.6713	0.358512
14.7614	0.324117
15.9409	0.3004
17.2097	0.268034
18.5858	0.231556
20.0691	0.218998
21.6596	0.202683
23.3931	0.180361
25.2517	0.156013
27.2711	0.132259
29.4513	0.0874289
31.7924	0.077472
34.3301	0.0930033
37.0644	0.0852445
40.0309	0.0788363
43.2298	0.0550086
46.6789	0.0502837
50.3961	0.0606028
54.4171	0.0531836
58.7597	0.0353572
63.4419	0.0312489
68.4994	0.0372826
73.9679	0.0249883
79.8653	0.0218401
86.2452	0.0248477
93.1255	0.0197922
100.56	0.0120762
108.566	0.00961236
117.233	0.0107236
126.58	0.00628392
136.677	0.00455352
147.596	0.00419491
159.355	0.00269662
172.079	0.000748983
185.804	0
200.619	0
216.632	0
233.913	0
252.57	0
272.729	0
294.478	0
317.978	0
Full Report Set
ASAP 2420 V2.06 (V2.06 J) Unit 1 Port 1 Serial #: 180 Page 1
Sample: July char 1
Operator: A Quinn
Submitter: Andrew Rollinson
File: C:\2420\DATA\ADS_DES\002-521.SMP
Started: 22/09/2015 11:04:56PM Analysis Adsorptive: N2
Completed: 23/09/2015 7:22:18PM Analysis Bath Temp.: 77.300 K
Report Time: 05/10/2015 10:26:56PM Thermal Correction: No
Sample Mass: 0.2580 g Warm Free Space: 17.3011 cm³ Measured
Cold Free Space: 51.2738 cm³ Equilibration Interval: 10 s
Ambient Temperature: 22.00 °C Low Pressure Dose: None
Automatic Degas: Yes
Differential Surface Area vs. Pore Width
Differential Surface Area
Pore Width (Nanometers)	Differential Surface Area (m²/g)
1.48329	312.661
1.59052	220.982
1.71561	142.776
1.85858	103.703
2.00155	89.9842
2.16239	92.9228
2.3411	109.111
2.5198	117.656
2.73426	115.387
2.94871	104.466
3.18103	89.4171
3.43122	79.822
3.69929	64.8708
4.00309	55.3277
4.32477	52.4
4.66432	48.872
5.03961	44.5778
5.43277	39.341
5.87954	34.8428
6.34419	31.7888
6.84458	27.9114
7.39858	21.9598
7.98832	20.3389
8.63167	22.5397
9.31077	20.7195
10.0613	15.3726
10.8655	13.5665
11.7233	12.626
12.6526	11.5058
13.6713	10.7104
14.7614	9.71815
15.9409	9.01477
17.2097	8.0408
18.5858	6.93765
20.0691	6.58944
21.6596	6.09025
23.3931	5.41302
25.2517	4.68401
27.2711	3.95895
29.4513	2.62465
31.7924	2.32753
34.3301	2.79152
37.0644	2.55527
40.0309	2.35941
43.2298	1.64881
46.6789	1.50972
50.3961	1.81952
54.4171	1.59512
58.7597	1.06112
63.4419	0.938307
68.4994	1.11847
73.9679	0.749596
79.8653	0.654956
86.2452	0.74494
93.1255	0.593562
100.56	0.362512
108.566	0.288543
117.233	0.321687
126.58	0.188582
136.677	0.136516
147.596	0.125839
159.355	0.0809142
172.079	0.0224619
185.804	0
200.619	0
216.632	0
233.913	0
252.57	0
272.729	0
294.478	0
317.978	0
Full Report Set
ASAP 2420 V2.06 (V2.06 J) Unit 1 Port 1 Serial #: 180 Page 1
Sample: July char 1
Operator: A Quinn
Submitter: Andrew Rollinson
File: C:\2420\DATA\ADS_DES\002-521.SMP
Started: 22/09/2015 11:04:56PM Analysis Adsorptive: N2
Completed: 23/09/2015 7:22:18PM Analysis Bath Temp.: 77.300 K
Report Time: 05/10/2015 10:26:56PM Thermal Correction: No
Sample Mass: 0.2580 g Warm Free Space: 17.3011 cm³ Measured
Cold Free Space: 51.2738 cm³ Equilibration Interval: 10 s
Ambient Temperature: 22.00 °C Low Pressure Dose: None
Automatic Degas: Yes
Cumulative Pore Volume vs. Pore Width
Cumulative Pore Volume
Pore Width (Nanometers)	Cumulative Pore Volume (cm³/g)
1.48329	0.00702882
1.59052	0.0125815
1.71561	0.0167238
1.85858	0.0199497
2.00155	0.0229103
2.16239	0.0263288
2.3411	0.0305713
2.5198	0.0355683
2.73426	0.0409527
2.94871	0.0460144
3.18103	0.0506946
3.43122	0.055183
3.69929	0.0591994
4.00309	0.062956
4.32477	0.0667174
4.66432	0.0705034
5.03961	0.0742233
5.43277	0.0778005
5.87954	0.08125
6.34419	0.0845778
6.84458	0.0877668
7.39858	0.0904927
7.98832	0.0932119
8.63167	0.0964479
9.31077	0.099658
10.0613	0.102251
10.8655	0.104698
11.7233	0.107145
12.6526	0.109575
13.6713	0.112025
14.7614	0.114418
15.9409	0.116812
17.2097	0.119118
18.5858	0.12127
20.0691	0.123468
21.6596	0.125663
23.3931	0.127772
25.2517	0.129742
27.2711	0.131546
29.4513	0.132833
31.7924	0.134065
34.3301	0.135661
37.0644	0.137241
40.0309	0.138819
43.2298	0.140008
46.6789	0.141181
50.3961	0.142708
54.4171	0.144155
58.7597	0.145194
63.4419	0.146185
68.4994	0.147462
73.9679	0.148387
79.8653	0.149259
86.2452	0.15033
93.1255	0.151252
100.56	0.151859
108.566	0.152381
117.233	0.153009
126.58	0.153407
136.677	0.153718
147.596	0.154028
159.355	0.154243
172.079	0.154307
185.804	0.154307
200.619	0.154307
216.632	0.154307
233.913	0.154307
252.57	0.154307
272.729	0.154307
294.478	0.154307
317.978	0.154307
Full Report Set
ASAP 2420 V2.06 (V2.06 J) Unit 1 Port 1 Serial #: 180 Page 1
Sample: July char 1
Operator: A Quinn
Submitter: Andrew Rollinson
File: C:\2420\DATA\ADS_DES\002-521.SMP
Started: 22/09/2015 11:04:56PM Analysis Adsorptive: N2
Completed: 23/09/2015 7:22:18PM Analysis Bath Temp.: 77.300 K
Report Time: 05/10/2015 10:26:56PM Thermal Correction: No
Sample Mass: 0.2580 g Warm Free Space: 17.3011 cm³ Measured
Cold Free Space: 51.2738 cm³ Equilibration Interval: 10 s
Ambient Temperature: 22.00 °C Low Pressure Dose: None
Automatic Degas: Yes
Incremental Pore Volume vs. Pore Width
Incremental Pore Volume
Pore Width (Nanometers)	Incremental Pore Volume (cm³/g)
1.48329	0.00702882
1.59052	0.0055527
1.71561	0.00414229
1.85858	0.00322584
2.00155	0.00296061
2.16239	0.00341857
2.3411	0.00424245
2.5198	0.00499703
2.73426	0.00538436
2.94871	0.00506173
3.18103	0.00468024
3.43122	0.00448835
3.69929	0.0040164
4.00309	0.00375661
4.32477	0.00376143
4.66432	0.00378597
5.03961	0.00371989
5.43277	0.00357714
5.87954	0.00344957
6.34419	0.00332776
6.84458	0.00318906
7.39858	0.00272581
7.98832	0.00271927
8.63167	0.00323594
9.31077	0.00321016
10.0613	0.00259325
10.8655	0.00244679
11.7233	0.00244711
12.6526	0.00242962
13.6713	0.00245066
14.7614	0.00239221
15.9409	0.00239433
17.2097	0.0023064
18.5858	0.00215183
20.0691	0.00219754
21.6596	0.00219502
23.3931	0.0021096
25.2517	0.00196979
27.2711	0.00180342
29.4513	0.00128745
31.7924	0.00123151
34.3301	0.00159641
37.0644	0.00157977
40.0309	0.00157795
43.2298	0.00118901
46.6789	0.0011736
50.3961	0.00152707
54.4171	0.00144705
58.7597	0.00103879
63.4419	0.000991245
68.4994	0.00127692
73.9679	0.000924168
79.8653	0.000872134
86.2452	0.0010715
93.1255	0.000921581
100.56	0.000607191
108.566	0.000521788
117.233	0.000628582
126.58	0.000397709
136.677	0.000311181
147.596	0.000309576
159.355	0.00021486
172.079	6.44423e-05
185.804	0
200.619	0
216.632	0
233.913	0
252.57	0
272.729	0
294.478	0
317.978	0
Full Report Set
ASAP 2420 V2.06 (V2.06 J) Unit 1 Port 1 Serial #: 180 Page 1
Sample: July char 1
Operator: A Quinn
Submitter: Andrew Rollinson
File: C:\2420\DATA\ADS_DES\002-521.SMP
Started: 22/09/2015 11:04:56PM Analysis Adsorptive: N2
Completed: 23/09/2015 7:22:18PM Analysis Bath Temp.: 77.300 K
Report Time: 05/10/2015 10:26:56PM Thermal Correction: No
Sample Mass: 0.2580 g Warm Free Space: 17.3011 cm³ Measured
Cold Free Space: 51.2738 cm³ Equilibration Interval: 10 s
Ambient Temperature: 22.00 °C Low Pressure Dose: None
Automatic Degas: Yes
Differential Pore Volume vs. Pore Width
Differential Pore Volume
Pore Width (Nanometers)	Differential Pore Volume (cm³/g)
1.48329	0.231883
1.59052	0.175737
1.71561	0.122474
1.85858	0.0963703
2.00155	0.0900538
2.16239	0.100467
2.3411	0.12772
2.5198	0.148236
2.73426	0.157749
2.94871	0.154019
3.18103	0.142219
3.43122	0.136944
3.69929	0.119988
4.00309	0.110741
4.32477	0.113309
4.66432	0.113977
5.03961	0.112327
5.43277	0.106865
5.87954	0.10243
6.34419	0.100837
6.84458	0.0955209
7.39858	0.0812357
7.98832	0.0812368
8.63167	0.0972774
9.31077	0.0964572
10.0613	0.0773345
10.8655	0.0737035
11.7233	0.0740094
12.6526	0.0727893
13.6713	0.0732123
14.7614	0.0717268
15.9409	0.0718518
17.2097	0.06919
18.5858	0.0644709
20.0691	0.066122
21.6596	0.0659562
23.3931	0.0633136
25.2517	0.0591396
27.2711	0.0539824
29.4513	0.0386497
31.7924	0.0369989
34.3301	0.0479165
37.0644	0.0473546
40.0309	0.0472247
43.2298	0.0356389
46.6789	0.0352361
50.3961	0.0458483
54.4171	0.043401
58.7597	0.0311756
63.4419	0.029764
68.4994	0.0383073
73.9679	0.027723
79.8653	0.0261541
86.2452	0.0321238
93.1255	0.0276379
100.56	0.0182271
108.566	0.015663
117.233	0.0188563
126.58	0.0119353
136.677	0.00932933
147.596	0.00928669
159.355	0.00644705
172.079	0.00193261
185.804	0
200.619	0
216.632	0
233.913	0
252.57	0
272.729	0
294.478	0
317.978	0
Full Report Set
ASAP 2420 V2.06 (V2.06 J) Unit 1 Port 1 Serial #: 180 Page 1
Sample: July char 1
Operator: A Quinn
Submitter: Andrew Rollinson
File: C:\2420\DATA\ADS_DES\002-521.SMP
Started: 22/09/2015 11:04:56PM Analysis Adsorptive: N2
Completed: 23/09/2015 7:22:18PM Analysis Bath Temp.: 77.300 K
Report Time: 05/10/2015 10:26:56PM Thermal Correction: No
Sample Mass: 0.2580 g Warm Free Space: 17.3011 cm³ Measured
Cold Free Space: 51.2738 cm³ Equilibration Interval: 10 s
Ambient Temperature: 22.00 °C Low Pressure Dose: None
Automatic Degas: Yes
Standard Deviation of Fit: 0.30607, cm³/g STP
Goodness of Fit
Input Data
Relative Pressure (P/Po)	Quantity Adsorbed (cm³/g STP)
0.00970519	83.2713
0.0125374	85.2386
0.016348	87.9579
0.0194794	89.5745
0.0217429	90.5642
0.02466	91.905
0.0289197	93.3389
0.0308088	94.0648
0.0354115	95.3287
0.0372517	95.8534
0.0410185	96.8588
0.0440063	97.6448
0.0474371	98.4192
0.0503432	99.0487
0.053029	99.6314
0.0567079	100.38
0.0599819	100.983
0.0839853	104.695
0.108975	107.902
0.134953	110.805
0.161158	113.415
0.187534	115.812
0.212853	117.919
0.237984	119.875
0.262325	121.695
0.287369	123.458
0.31228	125.155
0.337304	126.807
0.36083	128.326
0.385913	129.902
0.411044	131.432
0.436184	132.94
0.461441	134.448
0.486667	135.928
0.511719	137.401
0.536903	138.879
0.561999	140.374
0.58722	141.881
0.612291	143.414
0.637511	144.993
0.66249	146.616
0.687606	148.297
0.71267	150.05
0.737687	151.909
0.762766	153.912
0.787718	156.045
0.812603	158.363
0.837383	160.931
0.86209	163.836
0.886626	167.198
0.911145	171.194
0.940939	177.49
0.984478	193.245
0.99585	200.144
Model Fit
Relative Pressure (P/Po)	Quantity Adsorbed (cm³/g STP)
0.0117837	85.1035
0.0145155	86.3367
0.0177065	89.3098
0.0213984	90.4511
0.0256312	91.5537
0.0304422	94.0515
0.0358654	95.1282
0.0419308	97.4234
0.0486636	98.4987
0.056084	100.526
0.0642067	101.649
0.0730404	102.803
0.0825882	104.832
0.0928471	105.972
0.103808	107.07
0.115456	109.103
0.127772	110.053
0.140731	110.939
0.154302	113.044
0.168452	113.812
0.183144	116.099
0.198337	116.78
0.213989	117.432
0.230053	119.817
0.246485	120.419
0.263236	121.008
0.280259	123.277
0.297506	123.84
0.314931	126.019
0.332486	126.568
0.350127	127.123
0.367811	129.257
0.385494	129.801
0.403138	130.344
0.420705	132.302
0.438159	132.808
0.455467	134.664
0.472598	135.118
0.489524	135.554
0.50622	137.367
0.522661	137.757
0.538827	139.577
0.5547	139.932
0.570262	140.279
0.585499	142.068
0.6004	142.394
0.614954	144.149
0.629153	144.462
0.642991	144.777
0.656462	146.498
0.669563	146.806
0.682292	148.498
0.694649	148.793
0.706634	149.084
0.718248	150.713
0.729495	150.98
0.740378	152.414
0.7509	152.657
0.761068	154.092
0.770887	154.315
0.780363	155.992
0.789502	156.202
0.798311	156.409
0.806799	158.084
0.814972	158.286
0.822838	159.697
0.830405	159.897
[truncated: 513 more rows]

## Sheet: FM17%_2
Full Report Set
ASAP 2420 V2.06 (V2.06 J) Unit 1 Port 2 Serial #: 180 Page 1
Sample: July char 2
Operator: A Quinn
Submitter: Andrew Rollinson
File: C:\2420\DATA\ADS_DES\002-522.SMP
Started: 22/09/2015 11:04:56PM Analysis Adsorptive: N2
Completed: 23/09/2015 7:22:21PM Analysis Bath Temp.: 77.300 K
Report Time: 05/10/2015 10:26:58PM Thermal Correction: No
Sample Mass: 0.2909 g Warm Free Space: 16.9457 cm³ Measured
Cold Free Space: 49.9252 cm³ Equilibration Interval: 10 s
Ambient Temperature: 22.00 °C Low Pressure Dose: None
Automatic Degas: Yes
Summary Report
Surface Area
Single point surface area at P/Po = 0.059824880: 475.7416 m²/g
BET Surface Area: 502.7107 m²/g
t-Plot Micropore Area: 369.1893 m²/g
t-Plot External Surface Area: 133.5214 m²/g
BJH Adsorption cumulative surface area of pores
between 3.8000 nm and 102.0000 nm diameter: 79.790 m²/g
BJH Desorption cumulative surface area of pores
between 3.8000 nm and 102.0000 nm diameter: 94.9937 m²/g
Pore Volume
Single point adsorption total pore volume of pores
less than 452.3240 nm diameter at P/Po = 0.995724933: 0.410017 cm³/g
t-Plot micropore volume: 0.182146 cm³/g
BJH Adsorption cumulative volume of pores
between 3.8000 nm and 102.0000 nm diameter: 0.189695 cm³/g
BJH Desorption cumulative volume of pores
between 3.8000 nm and 102.0000 nm diameter: 0.187053 cm³/g
Pore Size
Adsorption average pore width (4V/A by BET): 3.26245 nm
BJH Adsorption average pore diameter (4V/A): 9.5097 nm
BJH Desorption average pore diameter (4V/A): 7.8765 nm
DFT Pore Size
Volume in Pores < 1.483 nm : 0.10384 cm³/g
Total Volume in Pores <= 294.478 nm : 0.33664 cm³/g
Area in Pores > 294.478 nm : 9.023 m²/g
Total Area in Pores >= 1.483 nm : 116.342 m²/g
Full Report Set
ASAP 2420 V2.06 (V2.06 J) Unit 1 Port 2 Serial #: 180 Page 1
Sample: July char 2
Operator: A Quinn
Submitter: Andrew Rollinson
File: C:\2420\DATA\ADS_DES\002-522.SMP
Started: 22/09/2015 11:04:56PM Analysis Adsorptive: N2
Completed: 23/09/2015 7:22:21PM Analysis Bath Temp.: 77.300 K
Report Time: 05/10/2015 10:26:59PM Thermal Correction: No
Sample Mass: 0.2909 g Warm Free Space: 16.9457 cm³ Measured
Cold Free Space: 49.9252 cm³ Equilibration Interval: 10 s
Ambient Temperature: 22.00 °C Low Pressure Dose: None
Automatic Degas: Yes
Isotherm Tabular Report
Quantity
Relative Absolute Adsorbed Elapsed Saturation
Pressure Pressure (cm³/g Time Pressure
(P/Po) (mmHg) STP) (h:min) (mmHg)
-----
00:43 754.012939
0.009838800 7.417252 94.9383 03:59 753.877686
0.012876687 9.708439 97.5200 04:22 753.954712
0.015666978 11.813545 99.5754 04:48 754.041077
0.018919639 14.270023 101.5493 05:08 754.243958
0.021980794 16.580963 103.1119 05:17 754.338684
0.024882921 18.772350 104.5468 05:33 754.427124
0.028540775 21.533421 106.0945 05:42 754.479187
0.031144693 23.498184 107.2358 05:57 754.484375
0.034980363 26.392319 108.6585 06:07 754.489563
0.037587513 28.362282 109.5966 06:15 754.566589
0.040950072 30.902966 110.7271 06:24 754.649841
0.044019389 33.223255 111.7179 06:32 754.741394
0.047275556 35.679737 112.7048 06:39 754.718506
0.050318086 37.979237 113.6131 06:48 754.783020
0.052702328 39.778713 114.3227 06:56 754.780945
0.056643952 42.756016 115.3976 07:03 754.820496
0.059824880 45.159473 116.2395 07:10 754.861084
0.082914245 62.593914 121.3659 07:21 754.923523
0.107302680 81.019051 126.0085 07:31 755.051514
0.132927051 100.369400 130.3328 07:39 755.071289
0.158991258 120.070084 134.3377 07:48 755.199280
0.185503662 140.111740 138.0561 07:55 755.304443
0.212090174 160.214722 141.5382 08:01 755.408508
0.238003849 179.784424 144.7376 08:08 755.384521
0.263272365 198.894623 147.7194 08:14 755.470947
0.287900603 217.513123 150.4977 08:20 755.514648
0.312543159 236.162811 153.1844 08:26 755.616638
0.337283505 254.870697 155.8037 08:31 755.657166
0.359740942 271.849823 158.1361 08:37 755.682190
0.384738817 290.756287 160.6514 08:43 755.723816
0.409849959 309.752136 163.1116 08:48 755.769592
0.434945067 328.759430 165.5288 08:54 755.864258
0.460272008 347.912262 167.9310 08:59 755.884033
0.485338132 366.863403 170.3099 09:05 755.892395
0.510643204 386.014160 172.7009 09:10 755.937134
0.535651877 404.964294 175.0826 09:15 756.021423
0.560802385 423.999634 177.5078 09:20 756.058899
0.585900066 443.029816 179.9731 09:26 756.152527
0.611015642 462.012146 182.4894 09:31 756.138000
0.636243692 481.124420 185.0639 09:36 756.195190
0.661123264 499.968536 187.7070 09:42 756.241028
0.686334519 519.035034 190.4800 09:47 756.242065
0.711325400 537.972656 193.3463 09:53 756.296143
0.736277206 556.892639 196.3633 09:59 756.362732
0.761307622 575.846924 199.5640 10:05 756.391907
0.786141569 594.655640 202.9878 10:11 756.423096
0.811050307 613.530945 206.7015 10:17 756.464722
0.835682900 632.168152 210.7808 10:24 756.468933
0.860323610 650.863586 215.3901 10:31 756.533447
0.890093072 673.475037 221.9451 10:41 756.634399
0.915726482 692.928284 229.0222 10:53 756.697876
0.940866462 711.941833 237.4188 11:04 756.687439
0.988633934 748.147583 259.2821 11:20 756.748840
0.995724933 753.503357 265.0746 11:31 756.738464
11:35 756.758240
0.960016556 726.515381 251.3738 11:52 756.773804
0.938622773 710.322205 245.6981 11:58 756.770691
0.895054266 677.416992 236.9624 12:09 756.844604
0.863723692 653.750427 231.7076 12:18 756.897644
0.845944671 640.260071 228.9379 12:23 756.858093
0.816262267 617.866943 224.5746 12:29 756.946594
0.785059025 594.268982 220.2860 12:36 756.973633
0.753930063 570.723999 216.3062 12:42 756.998596
0.723024549 547.295471 212.5791 12:49 756.952820
0.691864740 523.753601 208.9895 12:55 757.017334
0.660794283 500.208649 205.5330 13:01 756.980896
0.629853925 476.774933 202.1689 13:07 756.961121
0.598703772 453.218536 198.8634 13:13 756.999634
0.567760693 429.829498 195.6249 13:19 757.061035
0.536878255 406.467499 192.4050 13:25 757.094360
0.506252085 383.286377 189.1278 13:32 757.105774
0.475639685 360.154114 180.2227 13:50 757.199463
0.444147058 336.284790 172.0697 14:01 757.147400
0.410858391 311.061981 167.1492 14:09 757.102661
0.368099752 278.701569 162.4945 14:16 757.135986
0.351812063 266.357849 160.8685 14:21 757.102661
0.320672743 242.786865 157.7395 14:26 757.117249
0.289150476 218.923813 154.4543 14:32 757.127625
0.258263784 195.531662 151.0929 14:37 757.100586
0.227454302 172.211227 147.5579 14:43 757.124512
0.196533519 148.786850 143.7681 14:49 757.055847
0.165591366 125.353119 139.6766 14:55 757.002747
0.134855072 102.089874 135.2026 15:01 757.033997
0.104136467 78.837013 130.1547 15:08 757.054810
Full Report Set
ASAP 2420 V2.06 (V2.06 J) Unit 1 Port 2 Serial #: 180 Page 1
Sample: July char 2
Operator: A Quinn
Submitter: Andrew Rollinson
File: C:\2420\DATA\ADS_DES\002-522.SMP
Started: 22/09/2015 11:04:56PM Analysis Adsorptive: N2
Completed: 23/09/2015 7:22:21PM Analysis Bath Temp.: 77.300 K
Report Time: 05/10/2015 10:26:59PM Thermal Correction: No
Sample Mass: 0.2909 g Warm Free Space: 16.9457 cm³ Measured
Cold Free Space: 49.9252 cm³ Equilibration Interval: 10 s
Ambient Temperature: 22.00 °C Low Pressure Dose: None
Automatic Degas: Yes
Isotherm Linear Plot
July char 2 - Adsorption
Relative Pressure (P/Po)	Quantity Adsorbed (cm³/g STP)
0.0098388	94.9383
0.0128767	97.52
0.015667	99.5754
0.0189196	101.549
0.0219808	103.112
0.0248829	104.547
0.0285408	106.095
0.0311447	107.236
0.0349804	108.658
0.0375875	109.597
0.0409501	110.727
0.0440194	111.718
0.0472756	112.705
0.0503181	113.613
0.0527023	114.323
0.056644	115.398
0.0598249	116.24
0.0829142	121.366
0.107303	126.008
0.132927	130.333
0.158991	134.338
0.185504	138.056
0.21209	141.538
0.238004	144.738
0.263272	147.719
0.287901	150.498
0.312543	153.184
0.337284	155.804
0.359741	158.136
0.384739	160.651
0.40985	163.112
0.434945	165.529
0.460272	167.931
0.485338	170.31
0.510643	172.701
0.535652	175.083
0.560802	177.508
0.5859	179.973
0.611016	182.489
0.636244	185.064
0.661123	187.707
0.686335	190.48
0.711325	193.346
0.736277	196.363
0.761308	199.564
0.786142	202.988
0.81105	206.702
0.835683	210.781
0.860324	215.39
0.890093	221.945
0.915726	229.022
0.940866	237.419
0.988634	259.282
0.995725	265.075
July char 2 - Desorption
Relative Pressure (P/Po)	Quantity Adsorbed (cm³/g STP)
0.960017	251.374
0.938623	245.698
0.895054	236.962
0.863724	231.708
0.845945	228.938
0.816262	224.575
0.785059	220.286
0.75393	216.306
0.723025	212.579
0.691865	208.989
0.660794	205.533
0.629854	202.169
0.598704	198.863
0.567761	195.625
0.536878	192.405
0.506252	189.128
0.47564	180.223
0.444147	172.07
0.410858	167.149
0.3681	162.495
0.351812	160.869
0.320673	157.739
0.28915	154.454
0.258264	151.093
0.227454	147.558
0.196534	143.768
0.165591	139.677
0.134855	135.203
0.104136	130.155
Full Report Set
ASAP 2420 V2.06 (V2.06 J) Unit 1 Port 2 Serial #: 180 Page 1
Sample: July char 2
Operator: A Quinn
Submitter: Andrew Rollinson
File: C:\2420\DATA\ADS_DES\002-522.SMP
Started: 22/09/2015 11:04:56PM Analysis Adsorptive: N2
Completed: 23/09/2015 7:22:21PM Analysis Bath Temp.: 77.300 K
Report Time: 05/10/2015 10:26:59PM Thermal Correction: No
Sample Mass: 0.2909 g Warm Free Space: 16.9457 cm³ Measured
Cold Free Space: 49.9252 cm³ Equilibration Interval: 10 s
Ambient Temperature: 22.00 °C Low Pressure Dose: None
Automatic Degas: Yes
BET Surface Area Report
BET Surface Area: 502.7107 ± 1.0149 m²/g
Slope: 0.008628 ± 0.000017 g/cm³ STP
Y-Intercept: 0.000032 ± 0.000001 g/cm³ STP
C: 271.324630
Qm: 115.4808 cm³/g STP
Correlation Coefficient: 0.9999836
Molecular Cross-Sectional Area: 0.1620 nm²
Quantity
Relative Adsorbed
Pressure (cm³/g 1/[Q(Po/P
(P/Po) STP) - 1)]
---
0.031144693 107.2358 0.000300
0.034980363 108.6585 0.000334
0.037587513 109.5966 0.000356
0.040950072 110.7271 0.000386
0.044019389 111.7179 0.000412
0.047275556 112.7048 0.000440
0.050318086 113.6131 0.000466
0.052702328 114.3227 0.000487
0.056643952 115.3976 0.000520
0.059824880 116.2395 0.000547
Full Report Set
ASAP 2420 V2.06 (V2.06 J) Unit 1 Port 2 Serial #: 180 Page 1
Sample: July char 2
Operator: A Quinn
Submitter: Andrew Rollinson
File: C:\2420\DATA\ADS_DES\002-522.SMP
Started: 22/09/2015 11:04:56PM Analysis Adsorptive: N2
Completed: 23/09/2015 7:22:21PM Analysis Bath Temp.: 77.300 K
Report Time: 05/10/2015 10:26:59PM Thermal Correction: No
Sample Mass: 0.2909 g Warm Free Space: 16.9457 cm³ Measured
Cold Free Space: 49.9252 cm³ Equilibration Interval: 10 s
Ambient Temperature: 22.00 °C Low Pressure Dose: None
Automatic Degas: Yes
BET Surface Area Plot
July char 2
Relative Pressure (P/Po)	1/[Q(Po/P - 1)]
0.0311447	0.000299768
0.0349804	0.000333599
0.0375875	0.000356357
0.0409501	0.00038562
0.0440194	0.000412166
0.0472756	0.000440278
0.0503181	0.000466356
0.0527023	0.000486643
0.056644	0.000520333
0.0598249	0.000547418
Full Report Set
ASAP 2420 V2.06 (V2.06 J) Unit 1 Port 2 Serial #: 180 Page 1
Sample: July char 2
Operator: A Quinn
Submitter: Andrew Rollinson
File: C:\2420\DATA\ADS_DES\002-522.SMP
Started: 22/09/2015 11:04:56PM Analysis Adsorptive: N2
Completed: 23/09/2015 7:22:21PM Analysis Bath Temp.: 77.300 K
Report Time: 05/10/2015 10:26:59PM Thermal Correction: No
Sample Mass: 0.2909 g Warm Free Space: 16.9457 cm³ Measured
Cold Free Space: 49.9252 cm³ Equilibration Interval: 10 s
Ambient Temperature: 22.00 °C Low Pressure Dose: None
Automatic Degas: Yes
t-Plot Report
Micropore Volume: 0.182146 cm³/g
Micropore Area: 369.1893 m²/g
External Surface Area: 133.5214 m²/g
Slope: 86.321053 ± 1.174302 cm³/g·nm STP
Y-Intercept: 117.756981 ± 0.954521 cm³/g STP
Correlation Coefficient: 0.999723
Surface Area Correction Factor: 1.000
Density Conversion Factor: 0.0015468
Total Surface Area (BET): 502.7107 m²/g
Thickness Range: 0.74000 nm to 0.90000 nm
Thickness Equation: Harkins and Jura
t = [ 13.99 / ( 0.034 - log(P/Po) ) ] ^ 0.5
Quantity
Relative Statistical Adsorbed
Pressure Thickness (cm³/g
(P/Po) (nm) STP) Fitted
----
0.009838800 0.26181 94.9383
0.012876687 0.26964 97.5200
0.015666978 0.27581 99.5754
0.018919639 0.28217 101.5493
0.021980794 0.28755 103.1119
0.024882921 0.29224 104.5468
0.028540775 0.29770 106.0945
0.031144693 0.30134 107.2358
0.034980363 0.30640 108.6585
0.037587513 0.30966 109.5966
0.040950072 0.31369 110.7271
0.044019389 0.31721 111.7179
0.047275556 0.32080 112.7048
0.050318086 0.32405 113.6131
0.052702328 0.32652 114.3227
0.056643952 0.33049 115.3976
0.059824880 0.33360 116.2395
0.082914245 0.35416 121.3659
0.107302680 0.37340 126.0085
0.132927051 0.39201 130.3328
0.158991258 0.40991 134.3377
0.185503662 0.42746 138.0561
0.212090174 0.44468 141.5382
0.238003849 0.46131 144.7376
0.263272365 0.47749 147.7194
0.287900603 0.49336 150.4977
0.312543159 0.50942 153.1844
0.337283505 0.52581 155.8037
0.359740942 0.54099 158.1361
0.384738817 0.55830 160.6514
0.409849959 0.57620 163.1116
0.434945067 0.59470 165.5288
0.460272008 0.61409 167.9310
0.485338132 0.63408 170.3099
0.510643204 0.65521 172.7009
0.535651877 0.67714 175.0826
0.560802385 0.70039 177.5078
0.585900066 0.72498 179.9731
0.611015642 0.75115 182.4894 *
0.636243692 0.77927 185.0639 *
0.661123264 0.80907 187.7070 *
0.686334519 0.84171 190.4800 *
0.711325400 0.87691 193.3463 *
0.736277206 0.91539 196.3633
0.761307622 0.95799 199.5640
0.786141569 1.00504 202.9878
0.811050307 1.05812 206.7015
0.835682900 1.11784 210.7808
0.860323610 1.18673 215.3901
0.890093072 1.28622 221.9451
0.915726482 1.39167 229.0222
0.940866462 1.52101 237.4188
0.988633934 1.89485 259.2821
0.995724933 1.97515 265.0746
Full Report Set
ASAP 2420 V2.06 (V2.06 J) Unit 1 Port 2 Serial #: 180 Page 1
Sample: July char 2
Operator: A Quinn
Submitter: Andrew Rollinson
File: C:\2420\DATA\ADS_DES\002-522.SMP
Started: 22/09/2015 11:04:56PM Analysis Adsorptive: N2
Completed: 23/09/2015 7:22:21PM Analysis Bath Temp.: 77.300 K
Report Time: 05/10/2015 10:26:59PM Thermal Correction: No
Sample Mass: 0.2909 g Warm Free Space: 16.9457 cm³ Measured
Cold Free Space: 49.9252 cm³ Equilibration Interval: 10 s
Ambient Temperature: 22.00 °C Low Pressure Dose: None
Automatic Degas: Yes
t-Plot
Harkins and Jura
July char 2
Thickness (nm)	Quantity Adsorbed (cm³/g STP)
0.751154	182.489
0.779273	185.064
0.809075	187.707
0.841714	190.48
0.876909	193.346
Not Fitted Points
Thickness (nm)	Quantity Adsorbed (cm³/g STP)
0.261807	94.9383
0.26964	97.52
0.275814	99.5754
0.282171	101.549
0.287551	103.112
0.292239	104.547
0.297702	106.095
0.301343	107.236
0.306401	108.658
0.309662	109.597
0.313688	110.727
0.317209	111.718
0.320805	112.705
0.32405	113.613
0.326523	114.323
0.330492	115.398
0.333596	116.24
0.35416	121.366
0.3734	126.008
0.392009	130.333
0.409905	134.338
0.427459	138.056
0.444684	141.538
0.461306	144.738
0.477494	147.719
0.493363	150.498
0.509423	153.184
0.525813	155.804
0.540991	158.136
0.558298	160.651
0.576202	163.112
0.594702	165.529
0.614088	167.931
0.634084	170.31
0.655207	172.701
0.677135	175.083
0.700393	177.508
0.724977	179.973
0.915386	196.363
0.957987	199.564
1.00504	202.988
1.05812	206.702
1.11784	210.781
1.18673	215.39
1.28622	221.945
1.39167	229.022
1.52101	237.419
1.89485	259.282
1.97515	265.075
Full Report Set
ASAP 2420 V2.06 (V2.06 J) Unit 1 Port 2 Serial #: 180 Page 1
Sample: July char 2
Operator: A Quinn
Submitter: Andrew Rollinson
File: C:\2420\DATA\ADS_DES\002-522.SMP
Started: 22/09/2015 11:04:56PM Analysis Adsorptive: N2
Completed: 23/09/2015 7:22:21PM Analysis Bath Temp.: 77.300 K
Report Time: 05/10/2015 10:26:59PM Thermal Correction: No
Sample Mass: 0.2909 g Warm Free Space: 16.9457 cm³ Measured
Cold Free Space: 49.9252 cm³ Equilibration Interval: 10 s
Ambient Temperature: 22.00 °C Low Pressure Dose: None
Automatic Degas: Yes
BJH Adsorption Pore Distribution Report
Faas Correction
Halsey
t = 3.54 [ -5 / ln(P/Po) ] ^ 0.333
Diameter Range: 3.8000 nm to 102.0000 nm
Adsorbate Property Factor: 0.95300 nm
Density Conversion Factor: 0.0015468
Fraction of Pores Open at Both Ends: 0.00
Incremental Cumulative Cumulative
Average Pore Pore Incremental Pore
Pore Diameter Diameter Volume Volume Pore Area Area
Range (nm) (nm) (cm³/g) (cm³/g) (m²/g) (m²/g)
------
172.2 - 34.4 39.1 0.039697 0.039697 4.057 4.057
34.4 - 24.4 27.7 0.015180 0.054877 2.195 6.252
24.4 - 18.9 20.9 0.013235 0.068113 2.532 8.784
18.9 - 15.0 16.5 0.012620 0.080733 3.067 11.850
15.0 - 12.8 13.7 0.009102 0.089835 2.654 14.505
12.8 - 11.2 11.9 0.008245 0.098080 2.776 17.281
11.2 - 9.9 10.5 0.007677 0.105757 2.934 20.215
9.9 - 8.9 9.3 0.007246 0.113003 3.100 23.315
8.9 - 8.1 8.4 0.006922 0.119925 3.280 26.595
8.1 - 7.4 7.7 0.006675 0.126600 3.472 30.067
7.4 - 6.8 7.1 0.006479 0.133079 3.672 33.739
6.8 - 6.3 6.5 0.006407 0.139485 3.935 37.674
6.3 - 5.8 6.0 0.006241 0.145726 4.131 41.805
5.8 - 5.5 5.6 0.006195 0.151921 4.400 46.204
5.5 - 5.1 5.3 0.006196 0.158117 4.706 50.910
5.1 - 4.8 4.9 0.006200 0.164317 5.018 55.928
4.8 - 4.5 4.6 0.006224 0.170540 5.354 61.282
4.5 - 4.3 4.4 0.006240 0.176780 5.690 66.972
4.3 - 4.0 4.1 0.006397 0.183177 6.173 73.146
4.0 - 3.8 3.9 0.006518 0.189695 6.644 79.790
Full Report Set
ASAP 2420 V2.06 (V2.06 J) Unit 1 Port 2 Serial #: 180 Page 1
Sample: July char 2
Operator: A Quinn
Submitter: Andrew Rollinson
File: C:\2420\DATA\ADS_DES\002-522.SMP
Started: 22/09/2015 11:04:56PM Analysis Adsorptive: N2
Completed: 23/09/2015 7:22:21PM Analysis Bath Temp.: 77.300 K
Report Time: 05/10/2015 10:26:59PM Thermal Correction: No
Sample Mass: 0.2909 g Warm Free Space: 16.9457 cm³ Measured
Cold Free Space: 49.9252 cm³ Equilibration Interval: 10 s
Ambient Temperature: 22.00 °C Low Pressure Dose: None
Automatic Degas: Yes
BJH Adsorption Cumulative Pore Volume (Larger)
Halsey : Faas Correction
July char 2
Pore Diameter (nm)	Pore Volume (cm³/g)
34.3934	0.039697
24.4199	0.0548772
18.8989	0.0681126
14.9948	0.080733
12.814	0.0898348
11.1898	0.0980802
9.91797	0.105757
8.90621	0.113003
8.07258	0.119925
7.37979	0.1266
6.79145	0.133079
6.28142	0.139485
5.84348	0.145726
5.45295	0.151921
5.10804	0.158117
4.79961	0.164317
4.52095	0.17054
4.26938	0.17678
4.03686	0.183177
3.82527	0.189695
Full Report Set
ASAP 2420 V2.06 (V2.06 J) Unit 1 Port 2 Serial #: 180 Page 1
Sample: July char 2
Operator: A Quinn
Submitter: Andrew Rollinson
File: C:\2420\DATA\ADS_DES\002-522.SMP
Started: 22/09/2015 11:04:56PM Analysis Adsorptive: N2
Completed: 23/09/2015 7:22:21PM Analysis Bath Temp.: 77.300 K
Report Time: 05/10/2015 10:26:59PM Thermal Correction: No
Sample Mass: 0.2909 g Warm Free Space: 16.9457 cm³ Measured
Cold Free Space: 49.9252 cm³ Equilibration Interval: 10 s
Ambient Temperature: 22.00 °C Low Pressure Dose: None
Automatic Degas: Yes
BJH Adsorption dV/dD Pore Volume
Halsey : Faas Correction
July char 2
Pore Diameter (nm)	Pore Volume (cm³/g·nm)
39.1397	0.000288161
27.6615	0.00152205
20.9126	0.0023973
16.4613	0.0032326
13.7157	0.00417369
11.8791	0.00507655
10.4672	0.00603583
9.34989	0.007162
8.44208	0.00830321
7.68991	0.00963517
7.05681	0.0110116
6.51274	0.0125615
6.04343	0.0142504
5.63183	0.0158619
5.2667	0.0179634
4.94196	0.0201017
4.64989	0.0223351
4.38611	0.0248028
4.14486	0.0275121
3.92378	0.0308026
Full Report Set
ASAP 2420 V2.06 (V2.06 J) Unit 1 Port 2 Serial #: 180 Page 1
Sample: July char 2
Operator: A Quinn
Submitter: Andrew Rollinson
File: C:\2420\DATA\ADS_DES\002-522.SMP
Started: 22/09/2015 11:04:56PM Analysis Adsorptive: N2
Completed: 23/09/2015 7:22:21PM Analysis Bath Temp.: 77.300 K
Report Time: 05/10/2015 10:26:59PM Thermal Correction: No
Sample Mass: 0.2909 g Warm Free Space: 16.9457 cm³ Measured
Cold Free Space: 49.9252 cm³ Equilibration Interval: 10 s
Ambient Temperature: 22.00 °C Low Pressure Dose: None
Automatic Degas: Yes
BJH Adsorption dV/dlog(D) Pore Volume
Halsey : Faas Correction
BJH Adsorption dV/dlog(D) Pore Volume
Pore Diameter (nm)	dV/dlog(D) Pore Volume (cm³/g·Å)
39.1397	0.0567554
27.6615	0.102064
20.9126	0.118909
16.4613	0.125581
13.7157	0.133351
11.8791	0.140078
10.4672	0.146501
9.34989	0.155066
8.44208	0.162177
7.68991	0.171297
7.05681	0.179554
6.51274	0.188963
6.04343	0.19884
5.63183	0.20621
5.2667	0.218335
4.94196	0.229218
4.64989	0.239599
4.38611	0.250942
4.14486	0.263027
3.92378	0.278746
BJH Adsorption Cumulative Pore Volume (Larger)
Pore Diameter (nm)	Pore Volume (cm³/g)
34.3934	0.039697
24.4199	0.0548772
18.8989	0.0681126
14.9948	0.080733
12.814	0.0898348
11.1898	0.0980802
9.91797	0.105757
8.90621	0.113003
8.07258	0.119925
7.37979	0.1266
6.79145	0.133079
6.28142	0.139485
5.84348	0.145726
5.45295	0.151921
5.10804	0.158117
4.79961	0.164317
4.52095	0.17054
4.26938	0.17678
4.03686	0.183177
3.82527	0.189695
Full Report Set
ASAP 2420 V2.06 (V2.06 J) Unit 1 Port 2 Serial #: 180 Page 1
Sample: July char 2
Operator: A Quinn
Submitter: Andrew Rollinson
File: C:\2420\DATA\ADS_DES\002-522.SMP
Started: 22/09/2015 11:04:56PM Analysis Adsorptive: N2
Completed: 23/09/2015 7:22:21PM Analysis Bath Temp.: 77.300 K
Report Time: 05/10/2015 10:26:59PM Thermal Correction: No
Sample Mass: 0.2909 g Warm Free Space: 16.9457 cm³ Measured
Cold Free Space: 49.9252 cm³ Equilibration Interval: 10 s
Ambient Temperature: 22.00 °C Low Pressure Dose: None
Automatic Degas: Yes
BJH Adsorption Cumulative Pore Area (Larger)
Halsey : Faas Correction
July char 2
Pore Diameter (nm)	Pore Area (m²/g)
34.3934	4.05695
24.4199	6.2521
18.8989	8.78366
14.9948	11.8503
12.814	14.5048
11.1898	17.2812
9.91797	20.2148
8.90621	23.3149
8.07258	26.5945
7.37979	30.0667
6.79145	33.7389
6.28142	37.6738
5.84348	41.8045
5.45295	46.2042
5.10804	50.9098
4.79961	55.928
4.52095	61.282
4.26938	66.9724
4.03686	73.1457
3.82527	79.7899
Full Report Set
ASAP 2420 V2.06 (V2.06 J) Unit 1 Port 2 Serial #: 180 Page 1
Sample: July char 2
Operator: A Quinn
Submitter: Andrew Rollinson
File: C:\2420\DATA\ADS_DES\002-522.SMP
Started: 22/09/2015 11:04:56PM Analysis Adsorptive: N2
Completed: 23/09/2015 7:22:21PM Analysis Bath Temp.: 77.300 K
Report Time: 05/10/2015 10:26:59PM Thermal Correction: No
Sample Mass: 0.2909 g Warm Free Space: 16.9457 cm³ Measured
Cold Free Space: 49.9252 cm³ Equilibration Interval: 10 s
Ambient Temperature: 22.00 °C Low Pressure Dose: None
Automatic Degas: Yes
BJH Adsorption dA/dD Pore Area
Halsey : Faas Correction
July char 2
Pore Diameter (nm)	Pore Area (m²/g·nm)
39.1397	0.0294495
27.6615	0.220097
20.9126	0.458538
16.4613	0.785502
13.7157	1.2172
11.8791	1.70941
10.4672	2.30656
9.34989	3.06399
8.44208	3.9342
7.68991	5.01185
7.05681	6.24171
6.51274	7.71501
6.04343	9.43202
5.63183	11.2659
5.2667	13.643
4.94196	16.2702
4.64989	19.2134
4.38611	22.6194
4.14486	26.5505
3.92378	31.4009
Full Report Set
ASAP 2420 V2.06 (V2.06 J) Unit 1 Port 2 Serial #: 180 Page 1
Sample: July char 2
Operator: A Quinn
Submitter: Andrew Rollinson
File: C:\2420\DATA\ADS_DES\002-522.SMP
Started: 22/09/2015 11:04:56PM Analysis Adsorptive: N2
Completed: 23/09/2015 7:22:21PM Analysis Bath Temp.: 77.300 K
Report Time: 05/10/2015 10:26:59PM Thermal Correction: No
Sample Mass: 0.2909 g Warm Free Space: 16.9457 cm³ Measured
Cold Free Space: 49.9252 cm³ Equilibration Interval: 10 s
Ambient Temperature: 22.00 °C Low Pressure Dose: None
Automatic Degas: Yes
BJH Adsorption dA/dlog(D) Pore Area
Halsey : Faas Correction
BJH Adsorption dA/dlog(D) Pore Area
Pore Diameter (nm)	dA/dlog(D) Pore Area (m²/g·Å)
39.1397	5.80029
27.6615	14.7591
20.9126	22.7441
16.4613	30.5155
13.7157	38.89
11.8791	47.1681
10.4672	55.9845
9.34989	66.3393
8.44208	76.8421
7.68991	89.102
7.05681	101.776
6.51274	116.057
6.04343	131.607
5.63183	146.46
5.2667	165.823
4.94196	185.528
4.64989	206.112
4.38611	228.851
4.14486	253.834
3.92378	284.161
BJH Adsorption Cumulative Pore Area (Larger)
Pore Diameter (nm)	Pore Area (m²/g)
34.3934	4.05695
24.4199	6.2521
18.8989	8.78366
14.9948	11.8503
12.814	14.5048
11.1898	17.2812
9.91797	20.2148
8.90621	23.3149
8.07258	26.5945
7.37979	30.0667
6.79145	33.7389
6.28142	37.6738
5.84348	41.8045
5.45295	46.2042
5.10804	50.9098
4.79961	55.928
4.52095	61.282
4.26938	66.9724
4.03686	73.1457
3.82527	79.7899
Full Report Set
ASAP 2420 V2.06 (V2.06 J) Unit 1 Port 2 Serial #: 180 Page 1
Sample: July char 2
Operator: A Quinn
Submitter: Andrew Rollinson
File: C:\2420\DATA\ADS_DES\002-522.SMP
Started: 22/09/2015 11:04:56PM Analysis Adsorptive: N2
Completed: 23/09/2015 7:22:21PM Analysis Bath Temp.: 77.300 K
Report Time: 05/10/2015 10:26:59PM Thermal Correction: No
Sample Mass: 0.2909 g Warm Free Space: 16.9457 cm³ Measured
Cold Free Space: 49.9252 cm³ Equilibration Interval: 10 s
Ambient Temperature: 22.00 °C Low Pressure Dose: None
Automatic Degas: Yes
BJH Desorption Pore Distribution Report
Faas Correction
Halsey
t = 3.54 [ -5 / ln(P/Po) ] ^ 0.333
Diameter Range: 3.8000 nm to 102.0000 nm
Adsorbate Property Factor: 0.95300 nm
Density Conversion Factor: 0.0015468
Fraction of Pores Open at Both Ends: 0.00
Incremental Cumulative Cumulative
Average Pore Pore Incremental Pore
Pore Diameter Diameter Volume Volume Pore Area Area
Range (nm) (nm) (cm³/g) (cm³/g) (m²/g) (m²/g)
------
452.3 - 50.2 54.7 0.024201 0.024201 1.771 1.771
50.2 - 33.1 38.2 0.009891 0.034092 1.037 2.808
33.1 - 19.7 23.0 0.016173 0.050265 2.809 5.617
19.7 - 15.3 16.9 0.010106 0.060371 2.390 8.007
15.3 - 13.6 14.3 0.005470 0.065841 1.526 9.534
13.6 - 11.4 12.3 0.008878 0.074718 2.884 12.417
11.4 - 9.8 10.5 0.009011 0.083729 3.436 15.853
9.8 - 8.6 9.1 0.008605 0.092334 3.778 19.630
8.6 - 7.6 8.0 0.008283 0.100618 4.116 23.746
7.6 - 6.9 7.2 0.008196 0.108814 4.553 28.299
6.9 - 6.2 6.5 0.008106 0.116920 4.984 33.283
6.2 - 5.7 5.9 0.008104 0.125024 5.469 38.753
5.7 - 5.2 5.4 0.008163 0.133186 6.009 44.761
5.2 - 4.8 5.0 0.008203 0.141389 6.551 51.312
4.8 - 4.5 4.6 0.008371 0.149760 7.217 58.529
4.5 - 4.2 4.3 0.008794 0.158555 8.152 66.681
4.2 - 3.9 4.0 0.028499 0.187053 28.313 94.994
Full Report Set
ASAP 2420 V2.06 (V2.06 J) Unit 1 Port 2 Serial #: 180 Page 1
Sample: July char 2
Operator: A Quinn
Submitter: Andrew Rollinson
File: C:\2420\DATA\ADS_DES\002-522.SMP
Started: 22/09/2015 11:04:56PM Analysis Adsorptive: N2
Completed: 23/09/2015 7:22:21PM Analysis Bath Temp.: 77.300 K
Report Time: 05/10/2015 10:26:59PM Thermal Correction: No
Sample Mass: 0.2909 g Warm Free Space: 16.9457 cm³ Measured
Cold Free Space: 49.9252 cm³ Equilibration Interval: 10 s
Ambient Temperature: 22.00 °C Low Pressure Dose: None
Automatic Degas: Yes
BJH Desorption Cumulative Pore Volume (Larger)
Halsey : Faas Correction
July char 2
Pore Diameter (nm)	Pore Volume (cm³/g)
50.2212	0.024201
33.1235	0.0340921
19.7081	0.050265
15.3039	0.0603708
13.5873	0.0658406
11.4459	0.0747183
9.81696	0.0837293
8.59138	0.0923343
7.63757	0.100618
6.86162	0.108814
6.22302	0.11692
5.68767	0.125024
5.22669	0.133186
4.82964	0.141389
4.48169	0.14976
4.17532	0.158555
3.90072	0.187053
Full Report Set
ASAP 2420 V2.06 (V2.06 J) Unit 1 Port 2 Serial #: 180 Page 1
Sample: July char 2
Operator: A Quinn
Submitter: Andrew Rollinson
File: C:\2420\DATA\ADS_DES\002-522.SMP
Started: 22/09/2015 11:04:56PM Analysis Adsorptive: N2
Completed: 23/09/2015 7:22:21PM Analysis Bath Temp.: 77.300 K
Report Time: 05/10/2015 10:26:59PM Thermal Correction: No
Sample Mass: 0.2909 g Warm Free Space: 16.9457 cm³ Measured
Cold Free Space: 49.9252 cm³ Equilibration Interval: 10 s
Ambient Temperature: 22.00 °C Low Pressure Dose: None
Automatic Degas: Yes
BJH Desorption dV/dD Pore Volume
Halsey : Faas Correction
July char 2
Pore Diameter (nm)	Pore Volume (cm³/g·nm)
54.6681	6.01862e-05
38.1532	0.000578501
23.0285	0.00120555
16.9126	0.00229459
14.3334	0.00318636
12.3141	0.00414593
10.4915	0.00553164
9.11141	0.00702118
8.04993	0.00868443
7.20121	0.0105631
6.50559	0.0126932
5.92667	0.0151374
5.43373	0.017707
5.00908	0.0206596
4.63967	0.0240582
4.31503	0.0287052
4.0263	0.103784
Full Report Set
ASAP 2420 V2.06 (V2.06 J) Unit 1 Port 2 Serial #: 180 Page 1
Sample: July char 2
Operator: A Quinn
Submitter: Andrew Rollinson
File: C:\2420\DATA\ADS_DES\002-522.SMP
Started: 22/09/2015 11:04:56PM Analysis Adsorptive: N2
Completed: 23/09/2015 7:22:21PM Analysis Bath Temp.: 77.300 K
Report Time: 05/10/2015 10:26:59PM Thermal Correction: No
Sample Mass: 0.2909 g Warm Free Space: 16.9457 cm³ Measured
Cold Free Space: 49.9252 cm³ Equilibration Interval: 10 s
Ambient Temperature: 22.00 °C Low Pressure Dose: None
Automatic Degas: Yes
BJH Desorption dV/dlog(D) Pore Volume
Halsey : Faas Correction
BJH Desorption dV/dlog(D) Pore Volume
Pore Diameter (nm)	dV/dlog(D) Pore Volume (cm³/g·Å)
54.6681	0.025353
38.1532	0.0547219
23.0285	0.0717228
16.9126	0.0920028
14.3334	0.10586
12.3141	0.119196
10.4915	0.135148
9.11141	0.148583
8.04993	0.162075
7.20121	0.176159
6.50559	0.191061
5.92667	0.207434
5.43373	0.222368
5.00908	0.239068
4.63967	0.257785
4.31503	0.285978
4.0263	0.964597
BJH Desorption Cumulative Pore Volume (Larger)
Pore Diameter (nm)	Pore Volume (cm³/g)
50.2212	0.024201
33.1235	0.0340921
19.7081	0.050265
15.3039	0.0603708
13.5873	0.0658406
11.4459	0.0747183
9.81696	0.0837293
8.59138	0.0923343
7.63757	0.100618
6.86162	0.108814
6.22302	0.11692
5.68767	0.125024
5.22669	0.133186
4.82964	0.141389
4.48169	0.14976
4.17532	0.158555
3.90072	0.187053
Full Report Set
ASAP 2420 V2.06 (V2.06 J) Unit 1 Port 2 Serial #: 180 Page 1
Sample: July char 2
Operator: A Quinn
Submitter: Andrew Rollinson
File: C:\2420\DATA\ADS_DES\002-522.SMP
Started: 22/09/2015 11:04:56PM Analysis Adsorptive: N2
Completed: 23/09/2015 7:22:21PM Analysis Bath Temp.: 77.300 K
Report Time: 05/10/2015 10:26:59PM Thermal Correction: No
Sample Mass: 0.2909 g Warm Free Space: 16.9457 cm³ Measured
Cold Free Space: 49.9252 cm³ Equilibration Interval: 10 s
Ambient Temperature: 22.00 °C Low Pressure Dose: None
Automatic Degas: Yes
BJH Desorption Cumulative Pore Area (Larger)
Halsey : Faas Correction
July char 2
Pore Diameter (nm)	Pore Area (m²/g)
50.2212	1.77076
33.1235	2.80774
19.7081	5.61695
15.3039	8.00708
13.5873	9.53351
11.4459	12.4173
9.81696	15.8528
8.59138	19.6305
7.63757	23.7464
6.86162	28.2992
6.22302	33.2832
5.68767	38.7525
5.22669	44.7613
4.82964	51.3119
4.48169	58.5288
4.17532	66.6811
3.90072	94.9937
Full Report Set
ASAP 2420 V2.06 (V2.06 J) Unit 1 Port 2 Serial #: 180 Page 1
Sample: July char 2
Operator: A Quinn
Submitter: Andrew Rollinson
File: C:\2420\DATA\ADS_DES\002-522.SMP
Started: 22/09/2015 11:04:56PM Analysis Adsorptive: N2
Completed: 23/09/2015 7:22:21PM Analysis Bath Temp.: 77.300 K
Report Time: 05/10/2015 10:26:59PM Thermal Correction: No
Sample Mass: 0.2909 g Warm Free Space: 16.9457 cm³ Measured
Cold Free Space: 49.9252 cm³ Equilibration Interval: 10 s
Ambient Temperature: 22.00 °C Low Pressure Dose: None
Automatic Degas: Yes
BJH Desorption dA/dD Pore Area
Halsey : Faas Correction
July char 2
Pore Diameter (nm)	Pore Area (m²/g·nm)
54.6681	0.00440375
38.1532	0.0606504
23.0285	0.209401
16.9126	0.542695
14.3334	0.889214
12.3141	1.34672
10.4915	2.10899
9.11141	3.08237
8.04993	4.31528
7.20121	5.86738
6.50559	7.80446
5.92667	10.2164
5.43373	13.0349
5.00908	16.4977
4.63967	20.7413
4.31503	26.6095
4.0263	103.106
Full Report Set
ASAP 2420 V2.06 (V2.06 J) Unit 1 Port 2 Serial #: 180 Page 1
Sample: July char 2
Operator: A Quinn
Submitter: Andrew Rollinson
File: C:\2420\DATA\ADS_DES\002-522.SMP
Started: 22/09/2015 11:04:56PM Analysis Adsorptive: N2
Completed: 23/09/2015 7:22:21PM Analysis Bath Temp.: 77.300 K
Report Time: 05/10/2015 10:26:59PM Thermal Correction: No
Sample Mass: 0.2909 g Warm Free Space: 16.9457 cm³ Measured
Cold Free Space: 49.9252 cm³ Equilibration Interval: 10 s
Ambient Temperature: 22.00 °C Low Pressure Dose: None
Automatic Degas: Yes
BJH Desorption dA/dlog(D) Pore Area
Halsey : Faas Correction
BJH Desorption dA/dlog(D) Pore Area
Pore Diameter (nm)	dA/dlog(D) Pore Area (m²/g·Å)
54.6681	1.85505
38.1532	5.73708
23.0285	12.4581
16.9126	21.7596
14.3334	29.5423
12.3141	38.7184
10.4915	51.5266
9.11141	65.2292
8.04993	80.5349
7.20121	97.8496
6.50559	117.475
5.92667	140.001
5.43373	163.694
5.00908	190.908
4.63967	222.244
4.31503	265.099
4.0263	958.296
BJH Desorption Cumulative Pore Area (Larger)
Pore Diameter (nm)	Pore Area (m²/g)
50.2212	1.77076
33.1235	2.80774
19.7081	5.61695
15.3039	8.00708
13.5873	9.53351
11.4459	12.4173
9.81696	15.8528
8.59138	19.6305
7.63757	23.7464
6.86162	28.2992
6.22302	33.2832
5.68767	38.7525
5.22669	44.7613
4.82964	51.3119
4.48169	58.5288
4.17532	66.6811
3.90072	94.9937
Full Report Set
ASAP 2420 V2.06 (V2.06 J) Unit 1 Port 2 Serial #: 180 Page 1
Sample: July char 2
Operator: A Quinn
Submitter: Andrew Rollinson
File: C:\2420\DATA\ADS_DES\002-522.SMP
Started: 22/09/2015 11:04:56PM Analysis Adsorptive: N2
Completed: 23/09/2015 7:22:21PM Analysis Bath Temp.: 77.300 K
Report Time: 05/10/2015 10:26:59PM Thermal Correction: No
Sample Mass: 0.2909 g Warm Free Space: 16.9457 cm³ Measured
Cold Free Space: 49.9252 cm³ Equilibration Interval: 10 s
Ambient Temperature: 22.00 °C Low Pressure Dose: None
Automatic Degas: Yes
Porosity Distribution by Original Density Functional Theory
Model: N2 @ 77K on Carbon, Slit Pores
Method: Non-negative Regularization; Entered Smoothing (0.01000)
Standard Deviation of Fit: 0.48458, cm³/g STP
Volume in Pores < 1.483 nm : 0.10384 cm³/g
Total Volume in Pores <= 294.478 nm : 0.33664 cm³/g
Area in Pores > 294.478 nm : 9.023 m²/g
Total Area in Pores >= 1.483 nm : 116.342 m²/g
Pore Size Table
Cumulative Incremental Cumulative
Pore Width Volume Volume Area Incremental
(nm) (cm³/g) (cm³/g) (m²/g) Area (m²/g)
-----
1.483 0.00722 0.00722 9.732 9.732
1.591 0.01331 0.00610 17.398 7.666
1.716 0.01839 0.00507 23.310 5.913
1.859 0.02287 0.00448 28.133 4.823
2.002 0.02739 0.00452 32.648 4.515
2.162 0.03286 0.00547 37.710 5.062
2.341 0.03980 0.00694 43.636 5.926
2.520 0.04809 0.00829 50.219 6.584
2.734 0.05717 0.00908 56.861 6.641
2.949 0.06577 0.00860 62.693 5.832
3.181 0.07374 0.00797 67.707 5.014
3.431 0.08139 0.00765 72.164 4.458
3.699 0.08818 0.00679 75.834 3.669
4.003 0.09448 0.00630 78.980 3.147
4.325 0.10081 0.00633 81.908 2.928
4.664 0.10723 0.00642 84.663 2.754
5.040 0.11359 0.00636 87.188 2.525
5.433 0.11971 0.00612 89.440 2.252
5.880 0.12561 0.00590 91.447 2.007
6.344 0.13133 0.00572 93.250 1.803
6.845 0.13679 0.00546 94.846 1.596
7.399 0.14136 0.00457 96.081 1.235
7.988 0.14586 0.00450 97.206 1.126
8.632 0.15124 0.00539 98.455 1.248
9.311 0.15656 0.00532 99.597 1.142
10.061 0.16085 0.00428 100.449 0.852
10.866 0.16489 0.00405 101.193 0.745
11.723 0.16893 0.00404 101.883 0.689
12.653 0.17290 0.00397 102.510 0.627
13.671 0.17689 0.00399 103.093 0.583
14.761 0.18083 0.00394 103.627 0.534
15.941 0.18478 0.00395 104.123 0.496
17.210 0.18873 0.00395 104.582 0.459
18.586 0.19244 0.00371 104.981 0.399
20.069 0.19597 0.00354 105.333 0.352
21.660 0.19943 0.00346 105.653 0.320
23.393 0.20270 0.00327 105.932 0.279
25.252 0.20567 0.00297 106.167 0.235
27.271 0.20818 0.00251 106.351 0.184
29.451 0.20981 0.00163 106.462 0.111
31.792 0.21125 0.00144 106.553 0.091
34.330 0.21302 0.00177 106.656 0.103
37.064 0.21470 0.00168 106.746 0.090
40.031 0.21634 0.00164 106.828 0.082
43.230 0.21758 0.00123 106.886 0.057
46.679 0.21879 0.00122 106.938 0.052
50.396 0.22038 0.00159 107.001 0.063
54.417 0.22188 0.00150 107.056 0.055
58.760 0.22296 0.00108 107.092 0.037
63.442 0.22399 0.00103 107.125 0.032
68.499 0.22533 0.00134 107.164 0.039
73.968 0.22631 0.00098 107.191 0.026
79.865 0.22723 0.00093 107.214 0.023
86.245 0.22837 0.00113 107.240 0.026
93.126 0.22936 0.00099 107.261 0.021
100.560 0.23004 0.00068 107.275 0.014
108.566 0.23066 0.00061 107.286 0.011
117.233 0.23143 0.00078 107.299 0.013
126.580 0.23192 0.00049 107.307 0.008
136.677 0.23230 0.00037 107.313 0.005
147.596 0.23265 0.00035 107.318 0.005
159.355 0.23280 0.00015 107.319 0.002
172.079 0.23280 0.00000 107.319 0.000
185.804 0.23280 0.00000 107.319 0.000
200.619 0.23280 0.00000 107.319 0.000
216.632 0.23280 0.00000 107.319 0.000
233.913 0.23280 0.00000 107.319 0.000
252.570 0.23280 0.00000 107.319 0.000
272.729 0.23280 0.00000 107.319 0.000
294.478 0.23280 0.00000 107.319 0.000
Full Report Set
ASAP 2420 V2.06 (V2.06 J) Unit 1 Port 2 Serial #: 180 Page 1
Sample: July char 2
Operator: A Quinn
Submitter: Andrew Rollinson
File: C:\2420\DATA\ADS_DES\002-522.SMP
Started: 22/09/2015 11:04:56PM Analysis Adsorptive: N2
Completed: 23/09/2015 7:22:21PM Analysis Bath Temp.: 77.300 K
Report Time: 05/10/2015 10:26:59PM Thermal Correction: No
Sample Mass: 0.2909 g Warm Free Space: 16.9457 cm³ Measured
Cold Free Space: 49.9252 cm³ Equilibration Interval: 10 s
Ambient Temperature: 22.00 °C Low Pressure Dose: None
Automatic Degas: Yes
Porosity Distribution by Original Density Functional Theory
Model: N2 @ 77K on Carbon, Slit Pores
Method: Non-negative Regularization; Entered Smoothing (0.01000)
Standard Deviation of Fit: 0.48458, cm³/g STP
Isotherm Table
Fitted
Experimental Quantity Absolute
Quantity Adsorbed Residual
Relative Adsorbed (cm³/g (cm³/g Relative
Pressure (cm³/g STP) STP) STP) Residual
-----
0.011783670 96.6290 96.8800 -0.2510 -0.002597
0.014515520 98.7719 98.3261 0.4458 0.004513
0.017706521 100.8709 101.5649 -0.6940 -0.006880
0.021398440 102.8191 102.9327 -0.1136 -0.001105
0.025631230 104.8789 104.2760 0.6029 0.005749
0.030442240 106.9415 107.1721 -0.2306 -0.002156
0.035865448 108.9802 108.5336 0.4466 0.004098
0.041930798 111.0496 111.4183 -0.3687 -0.003320
0.048663601 113.1193 112.8436 0.2757 0.002437
0.056084011 115.2476 115.6248 -0.3771 -0.003272
0.064206667 117.3245 117.1828 0.1417 0.001208
0.073040441 119.3240 118.8140 0.5100 0.004274
0.082588248 121.3003 121.8024 -0.5020 -0.004139
0.092847057 123.3289 123.4517 -0.1228 -0.000996
0.103808001 125.3853 125.0467 0.3386 0.002700
0.115456402 127.4274 128.1523 -0.7249 -0.005689
0.127772301 129.4993 129.5340 -0.0347 -0.000268
0.140730694 131.5676 130.8225 0.7451 0.005663
0.154301897 133.6473 134.1145 -0.4672 -0.003496
0.168452203 135.6975 135.2298 0.4677 0.003446
0.183144197 137.7378 138.8778 -1.1399 -0.008276
0.198337302 139.7635 139.8674 -0.1039 -0.000743
0.213988706 141.7775 140.8188 0.9587 0.006762
0.230053306 143.7730 144.7014 -0.9284 -0.006457
0.246484801 145.7526 145.5829 0.1697 0.001164
0.263235897 147.7152 146.4504 1.2648 0.008562
0.280259013 149.6477 150.1776 -0.5298 -0.003541
0.297506303 151.5548 151.0121 0.5426 0.003580
0.314930797 153.4395 154.6051 -1.1656 -0.007596
0.332486212 155.2998 155.4249 -0.1252 -0.000806
0.350127310 157.1445 156.2567 0.8878 0.005650
0.367810607 158.9580 159.7849 -0.8269 -0.005202
0.385494202 160.7261 160.6043 0.1218 0.000758
0.403138310 162.4591 161.4264 1.0327 0.006357
0.420704991 164.1630 164.6438 -0.4808 -0.002929
0.438158900 165.8337 165.4092 0.4245 0.002560
0.455466807 167.4751 168.4425 -0.9674 -0.005776
0.472598106 169.1009 169.1298 -0.0290 -0.000171
0.489524394 170.7065 169.7897 0.9167 0.005370
0.506219923 172.2826 172.7695 -0.4869 -0.002826
0.522661209 173.8426 173.3582 0.4844 0.002786
0.538827300 175.3865 176.3778 -0.9913 -0.005652
0.554699600 176.9160 176.9120 0.0039 0.000022
0.570261598 178.4307 177.4351 0.9955 0.005579
0.585499227 179.9333 180.4292 -0.4959 -0.002756
0.600400090 181.4211 180.9206 0.5005 0.002759
0.614954293 182.8870 183.8567 -0.9697 -0.005302
0.629153311 184.3334 184.3290 0.0044 0.000024
0.642990828 185.7683 184.8044 0.9638 0.005188
0.656461716 187.2044 187.6856 -0.4813 -0.002571
0.669562697 188.6245 188.1490 0.4755 0.002521
0.682291925 190.0292 190.9943 -0.9651 -0.005079
0.694648683 191.4181 191.4378 -0.0197 -0.000103
0.706633508 192.7983 191.8754 0.9229 0.004787
0.718248010 194.1662 194.6082 -0.4420 -0.002276
0.729494929 195.5287 195.0076 0.5211 0.002665
0.740377605 196.8732 197.3656 -0.4924 -0.002501
0.750900388 198.2088 197.7286 0.4802 0.002423
0.761068285 199.5325 200.0645 -0.5320 -0.002666
0.770887017 200.8528 200.3979 0.4548 0.002264
0.780362606 202.1703 203.1522 -0.9819 -0.004857
0.789501607 203.4689 203.4631 0.0058 0.000029
0.798311174 204.7627 203.7721 0.9906 0.004838
0.806798697 206.0469 206.5117 -0.4649 -0.002256
0.814971626 207.3171 206.8104 0.5068 0.002444
0.822837889 208.5979 209.1080 -0.5102 -0.002446
0.830405474 209.8739 209.4033 0.4707 0.002243
0.837682605 211.1293 211.6186 -0.4894 -0.002318
0.844677329 212.3922 211.9089 0.4833 0.002275
0.851397991 213.6576 214.1432 -0.4857 -0.002273
0.857852995 214.9064 214.4198 0.4865 0.002264
0.864050388 216.1341 216.6293 -0.4952 -0.002291
0.869998574 217.3718 216.8856 0.4862 0.002237
0.875705481 218.6130 219.1136 -0.5006 -0.002290
0.881179392 219.8487 219.3502 0.4985 0.002268
0.886428118 221.0713 221.5657 -0.4943 -0.002236
0.891459525 222.2776 221.7882 0.4894 0.002202
0.896281302 223.5066 224.0253 -0.5187 -0.002321
0.900900900 224.7530 224.2407 0.5123 0.002279
0.905325770 225.9953 226.4989 -0.5036 -0.002228
0.909563184 227.2165 226.7136 0.5029 0.002213
0.913620114 228.4030 228.8712 -0.4682 -0.002050
0.917503417 229.5524 229.0881 0.4644 0.002023
0.921219707 230.7069 231.1784 -0.4714 -0.002043
0.924775481 231.8608 231.3936 0.4673 0.002015
0.928177178 233.0007 233.4569 -0.4563 -0.001958
0.931430817 234.1159 233.6618 0.4540 0.001939
0.934542298 235.1982 235.6256 -0.4274 -0.001817
0.937517405 236.2416 235.8170 0.4246 0.001797
0.940361619 237.2415 237.6234 -0.3819 -0.001610
0.943080306 238.1825 237.8051 0.3774 0.001584
0.945678592 239.0502 239.3657 -0.3154 -0.001320
0.948161721 239.8609 239.5449 0.3160 0.001318
0.950534225 240.6281 240.6320 -0.0039 -0.000016
0.952800930 241.3624 241.6252 -0.2627 -0.001089
0.954966187 242.0726 241.8138 0.2587 0.001069
0.957034409 242.7650 243.0069 -0.2419 -0.000997
0.959009588 243.4446 243.2029 0.2417 0.000993
0.960896015 244.1153 244.3523 -0.2370 -0.000971
0.962697208 244.7794 244.5457 0.2337 0.000955
0.964416981 245.4389 245.6754 -0.2365 -0.000964
0.966058910 246.0948 245.8589 0.2359 0.000958
0.967626274 246.7475 246.7496 -0.0021 -0.000008
0.969122529 247.3973 247.6335 -0.2362 -0.000955
0.970550597 248.0439 247.8100 0.2339 0.000943
0.971913695 248.6870 248.9153 -0.2283 -0.000918
0.973214507 249.3257 249.0985 0.2272 0.000911
0.974455774 249.9595 250.1753 -0.2158 -0.000863
0.975640416 250.5876 250.3727 0.2149 0.000857
0.976770699 251.2091 251.2105 -0.0014 -0.000006
0.977849126 251.8232 252.0258 -0.2026 -0.000805
0.978878021 252.4290 252.2281 0.2009 0.000796
0.979859591 253.0259 253.2234 -0.1975 -0.000780
0.980795979 253.6131 253.4160 0.1970 0.000777
0.981689274 254.1899 254.1911 -0.0012 -0.000005
0.982541502 254.7558 254.9371 -0.1813 -0.000712
0.983354270 255.3100 255.1298 0.1803 0.000706
0.984129488 255.8523 256.0133 -0.1609 -0.000629
0.984869003 256.3823 256.2221 0.1602 0.000625
0.985574186 256.8994 257.0397 -0.1403 -0.000546
0.986246824 257.4036 257.2641 0.1396 0.000542
0.986888289 257.8946 257.8954 -0.0008 -0.000003
0.987500012 258.3722 258.4974 -0.1253 -0.000485
0.988083303 258.8362 258.7117 0.1245 0.000481
0.988639593 259.2867 259.3976 -0.1108 -0.000427
0.989170074 259.7201 259.6098 0.1103 0.000425
0.989675879 260.1333 260.1339 -0.0007 -0.000003
0.990158200 260.5272 260.5939 -0.0667 -0.000256
0.990618110 260.9029 260.8368 0.0661 0.000253
0.991056621 261.2611 261.3054 -0.0442 -0.000169
0.991474688 261.6026 261.5589 0.0437 0.000167
0.991873324 261.9283 261.8720 0.0563 0.000215
0.992253423 262.2388 262.1159 0.1229 0.000469
0.992615700 262.5347 262.3605 0.1743 0.000664
0.992961228 262.8170 262.6368 0.1802 0.000686
0.993290603 263.0860 262.8957 0.1903 0.000723
0.993604600 263.3425 263.1707 0.1719 0.000653
0.993903875 263.5870 263.4548 0.1321 0.000501
0.994189322 263.8202 263.7404 0.0798 0.000302
0.994461298 264.0423 264.0223 0.0201 0.000076
0.994720697 264.2542 264.2339 0.0203 0.000077
0.994967878 264.4561 264.5474 -0.0912 -0.000345
0.995203614 264.6487 264.8716 -0.2229 -0.000842
0.995428324 264.8323 265.1804 -0.3481 -0.001315
0.995642424 265.0072 265.4994 -0.4922 -0.001857
Full Report Set
ASAP 2420 V2.06 (V2.06 J) Unit 1 Port 2 Serial #: 180 Page 1
Sample: July char 2
Operator: A Quinn
Submitter: Andrew Rollinson
File: C:\2420\DATA\ADS_DES\002-522.SMP
Started: 22/09/2015 11:04:56PM Analysis Adsorptive: N2
Completed: 23/09/2015 7:22:21PM Analysis Bath Temp.: 77.300 K
Report Time: 05/10/2015 10:26:59PM Thermal Correction: No
Sample Mass: 0.2909 g Warm Free Space: 16.9457 cm³ Measured
Cold Free Space: 49.9252 cm³ Equilibration Interval: 10 s
Ambient Temperature: 22.00 °C Low Pressure Dose: None
Automatic Degas: Yes
Cumulative Surface Area vs. Pore Width
Cumulative Surface Area
Pore Width (Nanometers)	Cumulative Surface Area (m²/g)
1.48329	9.73186
1.59052	17.3975
1.71561	23.3104
1.85858	28.1334
2.00155	32.6481
2.16239	37.7098
2.3411	43.6355
2.5198	50.2193
2.73426	56.8606
2.94871	62.6929
3.18103	67.7067
3.43122	72.1645
3.69929	75.8336
4.00309	78.9805
4.32477	81.9085
4.66432	84.6629
5.03961	87.1883
5.43277	89.4401
5.87954	91.4468
6.34419	93.2497
6.84458	94.846
7.39858	96.0806
7.98832	97.2064
8.63167	98.4547
9.31077	99.5969
10.0613	100.449
10.8655	101.193
11.7233	101.883
12.6526	102.51
13.6713	103.093
14.7614	103.627
15.9409	104.123
17.2097	104.582
18.5858	104.981
20.0691	105.333
21.6596	105.653
23.3931	105.932
25.2517	106.167
27.2711	106.351
29.4513	106.462
31.7924	106.553
34.3301	106.656
37.0644	106.746
40.0309	106.828
43.2298	106.886
46.6789	106.938
50.3961	107.001
54.4171	107.056
58.7597	107.092
63.4419	107.125
68.4994	107.164
73.9679	107.191
79.8653	107.214
86.2452	107.24
93.1255	107.261
100.56	107.275
108.566	107.286
117.233	107.299
126.58	107.307
136.677	107.313
147.596	107.318
159.355	107.319
172.079	107.319
185.804	107.319
200.619	107.319
216.632	107.319
233.913	107.319
252.57	107.319
272.729	107.319
294.478	107.319
Full Report Set
ASAP 2420 V2.06 (V2.06 J) Unit 1 Port 2 Serial #: 180 Page 1
Sample: July char 2
Operator: A Quinn
Submitter: Andrew Rollinson
File: C:\2420\DATA\ADS_DES\002-522.SMP
Started: 22/09/2015 11:04:56PM Analysis Adsorptive: N2
Completed: 23/09/2015 7:22:21PM Analysis Bath Temp.: 77.300 K
Report Time: 05/10/2015 10:26:59PM Thermal Correction: No
Sample Mass: 0.2909 g Warm Free Space: 16.9457 cm³ Measured
Cold Free Space: 49.9252 cm³ Equilibration Interval: 10 s
Ambient Temperature: 22.00 °C Low Pressure Dose: None
Automatic Degas: Yes
Incremental Surface Area vs. Pore Width
Incremental Surface Area
Pore Width (Nanometers)	Incremental Surface Area (m²/g)
1.48329	9.73186
1.59052	7.66564
1.71561	5.91286
1.85858	4.82301
2.00155	4.51475
2.16239	5.06169
2.3411	5.92569
2.5198	6.58381
2.73426	6.64124
2.94871	5.8323
3.18103	5.01383
3.43122	4.45778
3.69929	3.66912
4.00309	3.14687
4.32477	2.92803
4.66432	2.75442
5.03961	2.52537
5.43277	2.25177
5.87954	2.00673
6.34419	1.80293
6.84458	1.59629
7.39858	1.2346
7.98832	1.12583
8.63167	1.24829
9.31077	1.14215
10.0613	0.851773
10.8655	0.744752
11.7233	0.689498
12.6526	0.627111
13.6713	0.583416
14.7614	0.533976
15.9409	0.495643
17.2097	0.458845
18.5858	0.398848
20.0691	0.352416
21.6596	0.319622
23.3931	0.279333
25.2517	0.235254
27.2711	0.183921
29.4513	0.110746
31.7924	0.0907819
34.3301	0.103102
37.0644	0.0904111
40.0309	0.0821046
43.2298	0.0571123
46.6789	0.0522107
50.3961	0.0630143
54.4171	0.0550832
58.7597	0.0366481
63.4419	0.0324744
68.4994	0.0391252
73.9679	0.0264666
79.8653	0.0232065
86.2452	0.0263017
93.1255	0.0212775
100.56	0.0136034
108.566	0.0112935
117.233	0.0132303
126.58	0.00779881
136.677	0.00547229
147.596	0.00478213
159.355	0.00192286
172.079	0
185.804	0
200.619	0
216.632	0
233.913	0
252.57	0
272.729	0
294.478	0
Full Report Set
ASAP 2420 V2.06 (V2.06 J) Unit 1 Port 2 Serial #: 180 Page 1
Sample: July char 2
Operator: A Quinn
Submitter: Andrew Rollinson
File: C:\2420\DATA\ADS_DES\002-522.SMP
Started: 22/09/2015 11:04:56PM Analysis Adsorptive: N2
Completed: 23/09/2015 7:22:21PM Analysis Bath Temp.: 77.300 K
Report Time: 05/10/2015 10:26:59PM Thermal Correction: No
Sample Mass: 0.2909 g Warm Free Space: 16.9457 cm³ Measured
Cold Free Space: 49.9252 cm³ Equilibration Interval: 10 s
Ambient Temperature: 22.00 °C Low Pressure Dose: None
Automatic Degas: Yes
Differential Surface Area vs. Pore Width
Differential Surface Area
Pore Width (Nanometers)	Differential Surface Area (m²/g)
1.48329	321.057
1.59052	242.61
1.71561	174.825
1.85858	144.085
2.00155	137.326
2.16239	148.757
2.3411	178.394
2.5198	195.307
2.73426	194.573
2.94871	177.466
3.18103	152.356
3.43122	136.011
3.69929	109.613
4.00309	92.7663
4.32477	88.2037
4.66432	82.9224
5.03961	76.257
5.43277	67.2705
5.87954	59.5867
6.34419	54.6318
6.84458	47.8131
7.39858	36.7941
7.98832	33.6337
8.63167	37.5256
9.31077	34.3187
10.0613	25.4011
10.8655	22.4338
11.7233	20.8529
12.6526	18.7877
13.6713	17.4293
14.7614	16.0105
15.9409	14.8739
17.2097	13.765
18.5858	11.9499
20.0691	10.6039
21.6596	9.60405
23.3931	8.38341
25.2517	7.0631
27.2711	5.50537
29.4513	3.32464
31.7924	2.72741
34.3301	3.09463
37.0644	2.71014
40.0309	2.45722
43.2298	1.71187
46.6789	1.56758
50.3961	1.89192
54.4171	1.6521
58.7597	1.09987
63.4419	0.975105
68.4994	1.17375
73.9679	0.793939
79.8653	0.695933
86.2452	0.788531
93.1255	0.638105
100.56	0.408357
108.566	0.339006
117.233	0.396884
126.58	0.234044
136.677	0.164061
147.596	0.143455
159.355	0.0576971
172.079	0
185.804	0
200.619	0
216.632	0
233.913	0
252.57	0
272.729	0
294.478	0
Full Report Set
ASAP 2420 V2.06 (V2.06 J) Unit 1 Port 2 Serial #: 180 Page 1
Sample: July char 2
Operator: A Quinn
Submitter: Andrew Rollinson
File: C:\2420\DATA\ADS_DES\002-522.SMP
Started: 22/09/2015 11:04:56PM Analysis Adsorptive: N2
Completed: 23/09/2015 7:22:21PM Analysis Bath Temp.: 77.300 K
Report Time: 05/10/2015 10:26:59PM Thermal Correction: No
Sample Mass: 0.2909 g Warm Free Space: 16.9457 cm³ Measured
Cold Free Space: 49.9252 cm³ Equilibration Interval: 10 s
Ambient Temperature: 22.00 °C Low Pressure Dose: None
Automatic Degas: Yes
Cumulative Pore Volume vs. Pore Width
Cumulative Pore Volume
Pore Width (Nanometers)	Cumulative Pore Volume (cm³/g)
1.48329	0.00721758
1.59052	0.0133137
1.71561	0.0183858
1.85858	0.0228678
2.00155	0.0273861
2.16239	0.0328587
2.3411	0.039795
2.5198	0.04809
2.73426	0.0571694
2.94871	0.0657683
3.18103	0.0737428
3.43122	0.0813907
3.69929	0.0881772
4.00309	0.0944758
4.32477	0.100807
4.66432	0.107231
5.03961	0.113595
5.43277	0.119711
5.87954	0.125611
6.34419	0.13133
6.84458	0.136793
7.39858	0.14136
7.98832	0.145856
8.63167	0.151244
9.31077	0.156561
10.0613	0.160846
10.8655	0.164892
11.7233	0.168934
12.6526	0.172901
13.6713	0.176889
14.7614	0.18083
15.9409	0.184781
17.2097	0.188729
18.5858	0.192435
20.0691	0.195972
21.6596	0.199433
23.3931	0.2027
25.2517	0.205671
27.2711	0.208179
29.4513	0.209809
31.7924	0.211252
34.3301	0.213022
37.0644	0.214698
40.0309	0.216341
43.2298	0.217576
46.6789	0.218794
50.3961	0.220382
54.4171	0.221881
58.7597	0.222957
63.4419	0.223988
68.4994	0.225328
73.9679	0.226306
79.8653	0.227233
86.2452	0.228367
93.1255	0.229358
100.56	0.230042
108.566	0.230655
117.233	0.231431
126.58	0.231924
136.677	0.232298
147.596	0.232651
159.355	0.232804
172.079	0.232804
185.804	0.232804
200.619	0.232804
216.632	0.232804
233.913	0.232804
252.57	0.232804
272.729	0.232804
294.478	0.232804
Full Report Set
ASAP 2420 V2.06 (V2.06 J) Unit 1 Port 2 Serial #: 180 Page 1
Sample: July char 2
Operator: A Quinn
Submitter: Andrew Rollinson
File: C:\2420\DATA\ADS_DES\002-522.SMP
Started: 22/09/2015 11:04:56PM Analysis Adsorptive: N2
Completed: 23/09/2015 7:22:21PM Analysis Bath Temp.: 77.300 K
Report Time: 05/10/2015 10:26:59PM Thermal Correction: No
Sample Mass: 0.2909 g Warm Free Space: 16.9457 cm³ Measured
Cold Free Space: 49.9252 cm³ Equilibration Interval: 10 s
Ambient Temperature: 22.00 °C Low Pressure Dose: None
Automatic Degas: Yes
Incremental Pore Volume vs. Pore Width
Incremental Pore Volume
Pore Width (Nanometers)	Incremental Pore Volume (cm³/g)
1.48329	0.00721758
1.59052	0.00609616
1.71561	0.00507209
1.85858	0.00448197
2.00155	0.00451824
2.16239	0.00547266
2.3411	0.00693631
2.5198	0.00829496
2.73426	0.00907942
2.94871	0.00859887
3.18103	0.00797458
3.43122	0.00764782
3.69929	0.00678656
4.00309	0.0062986
4.32477	0.00633153
4.66432	0.00642375
5.03961	0.00636343
5.43277	0.00611668
5.87954	0.00589932
6.34419	0.00571905
6.84458	0.00546295
7.39858	0.00456715
7.98832	0.00449676
8.63167	0.00538743
9.31077	0.00531714
10.0613	0.00428499
10.8655	0.00404607
11.7233	0.00404161
12.6526	0.0039673
13.6713	0.00398802
14.7614	0.00394112
15.9409	0.0039505
17.2097	0.0039483
18.5858	0.00370645
20.0691	0.00353633
21.6596	0.00346144
23.3931	0.00326724
25.2517	0.00297028
27.2711	0.00250786
29.4513	0.00163081
31.7924	0.00144309
34.3301	0.00176975
37.0644	0.00167551
40.0309	0.00164336
43.2298	0.00123448
46.6789	0.00121857
50.3961	0.00158784
54.4171	0.00149873
58.7597	0.00107672
63.4419	0.00103012
68.4994	0.00134003
73.9679	0.000978838
79.8653	0.000926699
86.2452	0.0011342
93.1255	0.000990738
100.56	0.00068398
108.566	0.000613043
117.233	0.000775519
126.58	0.000493587
136.677	0.000373968
147.596	0.000352912
159.355	0.000153209
172.079	0
185.804	0
200.619	0
216.632	0
233.913	0
252.57	0
272.729	0
294.478	0
Full Report Set
ASAP 2420 V2.06 (V2.06 J) Unit 1 Port 2 Serial #: 180 Page 1
Sample: July char 2
Operator: A Quinn
Submitter: Andrew Rollinson
File: C:\2420\DATA\ADS_DES\002-522.SMP
Started: 22/09/2015 11:04:56PM Analysis Adsorptive: N2
Completed: 23/09/2015 7:22:21PM Analysis Bath Temp.: 77.300 K
Report Time: 05/10/2015 10:26:59PM Thermal Correction: No
Sample Mass: 0.2909 g Warm Free Space: 16.9457 cm³ Measured
Cold Free Space: 49.9252 cm³ Equilibration Interval: 10 s
Ambient Temperature: 22.00 °C Low Pressure Dose: None
Automatic Degas: Yes
Differential Pore Volume vs. Pore Width
Differential Pore Volume
Pore Width (Nanometers)	Differential Pore Volume (cm³/g)
1.48329	0.238111
1.59052	0.192937
1.71561	0.149966
1.85858	0.133897
2.00155	0.137433
2.16239	0.160835
2.3411	0.208819
2.5198	0.246068
2.73426	0.266006
2.94871	0.261648
3.18103	0.242325
3.43122	0.233342
3.69929	0.202745
4.00309	0.185676
4.32477	0.19073
4.66432	0.193388
5.03961	0.192153
5.43277	0.182733
5.87954	0.175171
6.34419	0.173297
6.84458	0.16363
7.39858	0.136112
7.98832	0.134338
8.63167	0.161954
9.31077	0.159767
10.0613	0.127785
10.8655	0.121878
11.7233	0.122233
12.6526	0.118857
13.6713	0.11914
14.7614	0.118168
15.9409	0.118551
17.2097	0.118446
18.5858	0.111049
20.0691	0.106405
21.6596	0.10401
23.3931	0.0980569
25.2517	0.0891775
27.2711	0.0750687
29.4513	0.0489576
31.7924	0.0433554
34.3301	0.0531195
37.0644	0.0502248
40.0309	0.0491825
43.2298	0.0370019
46.6789	0.0365864
50.3961	0.0476727
54.4171	0.0449512
58.7597	0.0323139
63.4419	0.0309313
68.4994	0.0402005
73.9679	0.029363
79.8653	0.0277904
86.2452	0.0340035
93.1255	0.0297119
100.56	0.0205322
108.566	0.0184023
117.233	0.0232641
126.58	0.0148126
136.677	0.0112117
147.596	0.0105867
159.355	0.00459717
172.079	0
185.804	0
200.619	0
216.632	0
233.913	0
252.57	0
272.729	0
294.478	0
Full Report Set
ASAP 2420 V2.06 (V2.06 J) Unit 1 Port 2 Serial #: 180 Page 1
Sample: July char 2
Operator: A Quinn
Submitter: Andrew Rollinson
File: C:\2420\DATA\ADS_DES\002-522.SMP
Started: 22/09/2015 11:04:56PM Analysis Adsorptive: N2
Completed: 23/09/2015 7:22:21PM Analysis Bath Temp.: 77.300 K
Report Time: 05/10/2015 10:26:59PM Thermal Correction: No
Sample Mass: 0.2909 g Warm Free Space: 16.9457 cm³ Measured
Cold Free Space: 49.9252 cm³ Equilibration Interval: 10 s
Ambient Temperature: 22.00 °C Low Pressure Dose: None
Automatic Degas: Yes
Standard Deviation of Fit: 0.48458, cm³/g STP
Goodness of Fit
Input Data
Relative Pressure (P/Po)	Quantity Adsorbed (cm³/g STP)
0.0098388	94.9383
0.0128767	97.52
0.015667	99.5754
0.0189196	101.549
0.0219808	103.112
0.0248829	104.547
0.0285408	106.095
0.0311447	107.236
0.0349804	108.658
0.0375875	109.597
0.0409501	110.727
0.0440194	111.718
0.0472756	112.705
0.0503181	113.613
0.0527023	114.323
0.056644	115.398
0.0598249	116.24
0.0829142	121.366
0.107303	126.008
0.132927	130.333
0.158991	134.338
0.185504	138.056
0.21209	141.538
0.238004	144.738
0.263272	147.719
0.287901	150.498
0.312543	153.184
0.337284	155.804
0.359741	158.136
0.384739	160.651
0.40985	163.112
0.434945	165.529
0.460272	167.931
0.485338	170.31
0.510643	172.701
0.535652	175.083
0.560802	177.508
0.5859	179.973
0.611016	182.489
0.636244	185.064
0.661123	187.707
0.686335	190.48
0.711325	193.346
0.736277	196.363
0.761308	199.564
0.786142	202.988
0.81105	206.702
0.835683	210.781
0.860324	215.39
0.890093	221.945
0.915726	229.022
0.940866	237.419
0.988634	259.282
0.995725	265.075
Model Fit
Relative Pressure (P/Po)	Quantity Adsorbed (cm³/g STP)
0.0117837	96.88
0.0145155	98.3261
0.0177065	101.565
0.0213984	102.933
0.0256312	104.276
0.0304422	107.172
0.0358654	108.534
0.0419308	111.418
0.0486636	112.844
0.056084	115.625
0.0642067	117.183
0.0730404	118.814
0.0825882	121.802
0.0928471	123.452
0.103808	125.047
0.115456	128.152
0.127772	129.534
0.140731	130.823
0.154302	134.114
0.168452	135.23
0.183144	138.878
0.198337	139.867
0.213989	140.819
0.230053	144.701
0.246485	145.583
0.263236	146.45
0.280259	150.178
0.297506	151.012
0.314931	154.605
0.332486	155.425
0.350127	156.257
0.367811	159.785
0.385494	160.604
0.403138	161.426
0.420705	164.644
0.438159	165.409
0.455467	168.443
0.472598	169.13
0.489524	169.79
0.50622	172.77
0.522661	173.358
0.538827	176.378
0.5547	176.912
0.570262	177.435
0.585499	180.429
0.6004	180.921
0.614954	183.857
0.629153	184.329
0.642991	184.804
0.656462	187.686
0.669563	188.149
0.682292	190.994
0.694649	191.438
0.706634	191.875
0.718248	194.608
0.729495	195.008
0.740378	197.366
0.7509	197.729
0.761068	200.064
0.770887	200.398
0.780363	203.152
0.789502	203.463
0.798311	203.772
0.806799	206.512
0.814972	206.81
0.822838	209.108
0.830405	209.403
0.837683	211.619
0.844677	211.909
0.851398	214.143
0.857853	214.42
0.86405	216.629
0.869999	216.886
0.875705	219.114
0.881179	219.35
0.886428	221.566
0.89146	221.788
0.896281	224.025
0.900901	224.241
0.905326	226.499
0.909563	226.714
0.91362	228.871
0.917503	229.088
0.92122	231.178
[truncated: 494 more rows]

## Sheet: FM7%_1
Full Report Set
ASAP 2420 V2.06 (V2.06 J) Unit 1 Port 3 Serial #: 180 Page 1
Sample: Aug char 1
Operator: A Quinn
Submitter: Andrew Rollinson
File: C:\2420\DATA\ADS_DES\002-523.SMP
Started: 22/09/2015 11:04:56PM Analysis Adsorptive: N2
Completed: 23/09/2015 7:22:25PM Analysis Bath Temp.: 77.300 K
Report Time: 05/10/2015 10:27:01PM Thermal Correction: No
Sample Mass: 0.2422 g Warm Free Space: 16.6940 cm³ Measured
Cold Free Space: 49.0662 cm³ Equilibration Interval: 10 s
Ambient Temperature: 22.00 °C Low Pressure Dose: None
Automatic Degas: Yes
Summary Report
Surface Area
Single point surface area at P/Po = 0.059451161: 697.4981 m²/g
BET Surface Area: 743.0974 m²/g
t-Plot Micropore Area: 585.8974 m²/g
t-Plot External Surface Area: 157.2000 m²/g
BJH Adsorption cumulative surface area of pores
between 3.8000 nm and 102.0000 nm diameter: 94.157 m²/g
BJH Desorption cumulative surface area of pores
between 3.8000 nm and 102.0000 nm diameter: 107.9501 m²/g
Pore Volume
Single point adsorption total pore volume of pores
less than 286.0824 nm diameter at P/Po = 0.993208976: 0.554696 cm³/g
t-Plot micropore volume: 0.287703 cm³/g
BJH Adsorption cumulative volume of pores
between 3.8000 nm and 102.0000 nm diameter: 0.217803 cm³/g
BJH Desorption cumulative volume of pores
between 3.8000 nm and 102.0000 nm diameter: 0.218396 cm³/g
Pore Size
Adsorption average pore width (4V/A by BET): 2.98586 nm
BJH Adsorption average pore diameter (4V/A): 9.2527 nm
BJH Desorption average pore diameter (4V/A): 8.0925 nm
DFT Pore Size
Volume in Pores < 1.483 nm : 0.15024 cm³/g
Total Volume in Pores <= 185.804 nm : 0.44385 cm³/g
Area in Pores > 185.804 nm : 16.139 m²/g
Total Area in Pores >= 1.483 nm : 171.951 m²/g
Full Report Set
ASAP 2420 V2.06 (V2.06 J) Unit 1 Port 3 Serial #: 180 Page 1
Sample: Aug char 1
Operator: A Quinn
Submitter: Andrew Rollinson
File: C:\2420\DATA\ADS_DES\002-523.SMP
Started: 22/09/2015 11:04:56PM Analysis Adsorptive: N2
Completed: 23/09/2015 7:22:25PM Analysis Bath Temp.: 77.300 K
Report Time: 05/10/2015 10:27:02PM Thermal Correction: No
Sample Mass: 0.2422 g Warm Free Space: 16.6940 cm³ Measured
Cold Free Space: 49.0662 cm³ Equilibration Interval: 10 s
Ambient Temperature: 22.00 °C Low Pressure Dose: None
Automatic Degas: Yes
Isotherm Tabular Report
Quantity
Relative Absolute Adsorbed Elapsed Saturation
Pressure Pressure (cm³/g Time Pressure
(P/Po) (mmHg) STP) (h:min) (mmHg)
-----
00:46 754.682068
0.009717303 7.335415 136.9919 03:23 754.881775
0.012873451 9.716152 141.2468 03:50 754.743408
0.016102287 12.151939 144.8182 04:15 754.671631
0.018694552 14.109921 147.2536 04:31 754.761108
0.021802519 16.457417 149.7535 04:39 754.840149
0.024825200 18.738438 152.0083 04:48 754.815186
0.028162399 21.261478 154.2669 04:56 754.959778
0.031201839 23.556004 156.2061 05:05 754.955627
0.034400013 25.974133 158.1328 05:14 755.061707
0.037562230 28.366295 159.9266 05:23 755.181335
0.040696133 30.734570 161.6256 05:32 755.220886
0.043893724 33.152699 163.2757 05:41 755.294739
0.047029231 35.522007 164.8070 05:48 755.317627
0.050157080 37.883015 166.2578 05:54 755.287476
0.052350903 39.539761 167.2756 06:00 755.283264
0.056270050 42.503223 168.9919 06:08 755.343628
0.059451161 44.907848 170.3543 06:15 755.373779
0.084313831 63.700298 179.2978 06:27 755.514221
0.106029829 80.112007 185.9079 06:36 755.561035
0.131351899 99.257629 192.6448 06:45 755.661926
0.157707972 119.172928 198.8171 06:53 755.655701
0.184508334 139.437241 204.4498 07:02 755.723267
0.211524839 159.861511 209.6203 07:10 755.757629
0.237909524 179.816284 214.2560 07:17 755.817932
0.263252524 198.990967 218.3913 07:24 755.893860
0.287804307 217.554901 222.1645 07:31 755.912598
0.312103735 235.958862 225.7229 07:38 756.027039
0.336508887 254.422058 229.1136 07:44 756.063416
0.358368553 270.979187 232.0660 07:50 756.146667
0.383302828 289.868225 235.2924 07:56 756.238159
0.408343798 308.847656 238.4133 08:03 756.342224
0.433608317 328.006775 241.4513 08:09 756.458679
0.458628209 346.951904 244.4213 08:14 756.499268
0.484025060 366.167114 247.3567 08:20 756.504456
0.508930950 385.110168 250.2471 08:26 756.704163
0.534178766 404.222534 253.1585 08:32 756.717712
0.559302452 423.259094 256.0771 08:37 756.762451
0.584304118 442.232269 259.0117 08:43 756.852905
0.609348487 461.187805 262.0021 08:49 756.853943
0.634515257 480.290833 265.0659 08:55 756.941345
0.659460946 499.202759 268.1643 09:00 756.986084
0.684584891 518.222656 271.3670 09:06 756.988159
0.709389849 537.007813 274.6988 09:12 756.999573
0.734434791 556.063110 278.2024 09:18 757.130676
0.759319199 574.902283 281.8625 09:23 757.128601
0.784224624 593.776794 285.7635 09:29 757.151428
0.808928228 612.544312 289.9585 09:36 757.229492
0.833765204 631.374146 294.5325 09:42 757.256531
0.858277746 650.014954 299.6113 09:49 757.348022
0.888238500 672.747253 306.7659 10:00 757.394836
0.913757694 692.117188 314.2764 10:11 757.440613
0.937816006 710.412109 323.3860 10:22 757.517578
0.981503743 743.609497 349.6983 10:38 757.622681
0.993208976 752.600586 358.6089 10:48 757.746460
10:53 757.729797
0.964789505 731.122009 347.0020 11:08 757.804688
0.933520129 707.458008 334.9429 11:19 757.839050
0.896668735 679.580933 324.5071 11:31 757.895203
0.865804237 656.269043 317.3950 11:41 757.987793
0.846783229 641.820496 313.5733 11:47 757.951355
0.811416738 614.983215 307.4507 11:57 757.912903
0.784905555 594.934937 303.3182 12:03 757.970093
0.754141275 571.622009 298.9010 12:09 757.977356
0.722951376 548.029663 294.6929 12:15 758.044983
0.691713560 524.370850 290.6613 12:21 758.075134
0.660475309 500.701599 286.8304 12:28 758.092834
0.629707907 477.428131 283.1178 12:33 758.173950
0.598446986 453.738129 279.4163 12:40 758.192688
0.567605182 430.375336 275.8107 12:46 758.230103
0.536819813 407.060333 272.1992 12:52 758.281128
0.506011855 383.687134 268.5213 12:58 758.257202
0.475075922 360.258881 258.4537 13:16 758.318542
0.445662854 337.991943 248.9307 13:29 758.402771
0.411646179 312.192322 242.4363 13:38 758.399658
0.368897838 279.813446 236.5034 13:46 758.512024
0.352539918 267.410156 234.3767 13:52 758.524475
0.321398344 243.783508 230.2320 13:58 758.508911
0.290034269 219.980301 225.8436 14:05 758.463135
0.259112983 196.528183 221.2032 14:11 758.465210
0.228279574 173.140457 216.2126 14:18 758.457947
0.197600189 149.860748 210.7688 14:26 758.403870
0.166920530 126.589355 204.7280 14:33 758.380981
0.136296654 103.376129 197.9137 14:41 758.464172
0.100596892 76.292648 188.5616 14:51 758.399658
Full Report Set
ASAP 2420 V2.06 (V2.06 J) Unit 1 Port 3 Serial #: 180 Page 1
Sample: Aug char 1
Operator: A Quinn
Submitter: Andrew Rollinson
File: C:\2420\DATA\ADS_DES\002-523.SMP
Started: 22/09/2015 11:04:56PM Analysis Adsorptive: N2
Completed: 23/09/2015 7:22:25PM Analysis Bath Temp.: 77.300 K
Report Time: 05/10/2015 10:27:02PM Thermal Correction: No
Sample Mass: 0.2422 g Warm Free Space: 16.6940 cm³ Measured
Cold Free Space: 49.0662 cm³ Equilibration Interval: 10 s
Ambient Temperature: 22.00 °C Low Pressure Dose: None
Automatic Degas: Yes
Isotherm Linear Plot
Aug char 1 - Adsorption
Relative Pressure (P/Po)	Quantity Adsorbed (cm³/g STP)
0.0097173	136.992
0.0128735	141.247
0.0161023	144.818
0.0186946	147.254
0.0218025	149.753
0.0248252	152.008
0.0281624	154.267
0.0312018	156.206
0.0344	158.133
0.0375622	159.927
0.0406961	161.626
0.0438937	163.276
0.0470292	164.807
0.0501571	166.258
0.0523509	167.276
0.05627	168.992
0.0594512	170.354
0.0843138	179.298
0.10603	185.908
0.131352	192.645
0.157708	198.817
0.184508	204.45
0.211525	209.62
0.23791	214.256
0.263253	218.391
0.287804	222.164
0.312104	225.723
0.336509	229.114
0.358369	232.066
0.383303	235.292
0.408344	238.413
0.433608	241.451
0.458628	244.421
0.484025	247.357
0.508931	250.247
0.534179	253.158
0.559302	256.077
0.584304	259.012
0.609348	262.002
0.634515	265.066
0.659461	268.164
0.684585	271.367
0.70939	274.699
0.734435	278.202
0.759319	281.862
0.784225	285.764
0.808928	289.959
0.833765	294.533
0.858278	299.611
0.888239	306.766
0.913758	314.276
0.937816	323.386
0.981504	349.698
0.993209	358.609
Aug char 1 - Desorption
Relative Pressure (P/Po)	Quantity Adsorbed (cm³/g STP)
0.96479	347.002
0.93352	334.943
0.896669	324.507
0.865804	317.395
0.846783	313.573
0.811417	307.451
0.784906	303.318
0.754141	298.901
0.722951	294.693
0.691714	290.661
0.660475	286.83
0.629708	283.118
0.598447	279.416
0.567605	275.811
0.53682	272.199
0.506012	268.521
0.475076	258.454
0.445663	248.931
0.411646	242.436
0.368898	236.503
0.35254	234.377
0.321398	230.232
0.290034	225.844
0.259113	221.203
0.22828	216.213
0.1976	210.769
0.166921	204.728
0.136297	197.914
0.100597	188.562
Full Report Set
ASAP 2420 V2.06 (V2.06 J) Unit 1 Port 3 Serial #: 180 Page 1
Sample: Aug char 1
Operator: A Quinn
Submitter: Andrew Rollinson
File: C:\2420\DATA\ADS_DES\002-523.SMP
Started: 22/09/2015 11:04:56PM Analysis Adsorptive: N2
Completed: 23/09/2015 7:22:25PM Analysis Bath Temp.: 77.300 K
Report Time: 05/10/2015 10:27:02PM Thermal Correction: No
Sample Mass: 0.2422 g Warm Free Space: 16.6940 cm³ Measured
Cold Free Space: 49.0662 cm³ Equilibration Interval: 10 s
Ambient Temperature: 22.00 °C Low Pressure Dose: None
Automatic Degas: Yes
BET Surface Area Report
BET Surface Area: 743.0974 ± 1.6878 m²/g
Slope: 0.005833 ± 0.000013 g/cm³ STP
Y-Intercept: 0.000025 ± 0.000001 g/cm³ STP
C: 236.475610
Qm: 170.7015 cm³/g STP
Correlation Coefficient: 0.9999792
Molecular Cross-Sectional Area: 0.1620 nm²
Quantity
Relative Adsorbed
Pressure (cm³/g 1/[Q(Po/P
(P/Po) STP) - 1)]
---
0.031201839 156.2061 0.000206
0.034400013 158.1328 0.000225
0.037562230 159.9266 0.000244
0.040696133 161.6256 0.000262
0.043893724 163.2757 0.000281
0.047029231 164.8070 0.000299
0.050157080 166.2578 0.000318
0.052350903 167.2756 0.000330
0.056270050 168.9919 0.000353
0.059451161 170.3543 0.000371
Full Report Set
ASAP 2420 V2.06 (V2.06 J) Unit 1 Port 3 Serial #: 180 Page 1
Sample: Aug char 1
Operator: A Quinn
Submitter: Andrew Rollinson
File: C:\2420\DATA\ADS_DES\002-523.SMP
Started: 22/09/2015 11:04:56PM Analysis Adsorptive: N2
Completed: 23/09/2015 7:22:25PM Analysis Bath Temp.: 77.300 K
Report Time: 05/10/2015 10:27:02PM Thermal Correction: No
Sample Mass: 0.2422 g Warm Free Space: 16.6940 cm³ Measured
Cold Free Space: 49.0662 cm³ Equilibration Interval: 10 s
Ambient Temperature: 22.00 °C Low Pressure Dose: None
Automatic Degas: Yes
BET Surface Area Plot
Aug char 1
Relative Pressure (P/Po)	1/[Q(Po/P - 1)]
0.0312018	0.000206181
0.0344	0.000225289
0.0375622	0.000244038
0.0406961	0.000262474
0.0438937	0.000281174
0.0470292	0.000299442
0.0501571	0.000317613
0.0523509	0.000330251
0.05627	0.000352829
0.0594512	0.000371044
Full Report Set
ASAP 2420 V2.06 (V2.06 J) Unit 1 Port 3 Serial #: 180 Page 1
Sample: Aug char 1
Operator: A Quinn
Submitter: Andrew Rollinson
File: C:\2420\DATA\ADS_DES\002-523.SMP
Started: 22/09/2015 11:04:56PM Analysis Adsorptive: N2
Completed: 23/09/2015 7:22:25PM Analysis Bath Temp.: 77.300 K
Report Time: 05/10/2015 10:27:02PM Thermal Correction: No
Sample Mass: 0.2422 g Warm Free Space: 16.6940 cm³ Measured
Cold Free Space: 49.0662 cm³ Equilibration Interval: 10 s
Ambient Temperature: 22.00 °C Low Pressure Dose: None
Automatic Degas: Yes
t-Plot Report
Micropore Volume: 0.287703 cm³/g
Micropore Area: 585.8974 m²/g
External Surface Area: 157.2000 m²/g
Slope: 101.629189 ± 1.577911 cm³/g·nm STP
Y-Intercept: 185.999077 ± 1.279084 cm³/g STP
Correlation Coefficient: 0.999639
Surface Area Correction Factor: 1.000
Density Conversion Factor: 0.0015468
Total Surface Area (BET): 743.0974 m²/g
Thickness Range: 0.74000 nm to 0.90000 nm
Thickness Equation: Harkins and Jura
t = [ 13.99 / ( 0.034 - log(P/Po) ) ] ^ 0.5
Quantity
Relative Statistical Adsorbed
Pressure Thickness (cm³/g
(P/Po) (nm) STP) Fitted
----
0.009717303 0.26146 136.9919
0.012873451 0.26963 141.2468
0.016102287 0.27671 144.8182
0.018694552 0.28175 147.2536
0.021802519 0.28725 149.7535
0.024825200 0.29215 152.0083
0.028162399 0.29716 154.2669
0.031201839 0.30142 156.2061
0.034400013 0.30566 158.1328
0.037562230 0.30963 159.9266
0.040696133 0.31339 161.6256
0.043893724 0.31707 163.2757
0.047029231 0.32054 164.8070
0.050157080 0.32388 166.2578
0.052350903 0.32616 167.2756
0.056270050 0.33012 168.9919
0.059451161 0.33324 170.3543
0.084313831 0.35532 179.2978
0.106029829 0.37244 185.9079
0.131351899 0.39090 192.6448
0.157707972 0.40904 198.8171
0.184508334 0.42681 204.4498
0.211524839 0.44432 209.6203
0.237909524 0.46125 214.2560
0.263252524 0.47748 218.3913
0.287804307 0.49330 222.1645
0.312103735 0.50913 225.7229
0.336508887 0.52530 229.1136
0.358368553 0.54005 232.0660
0.383302828 0.55729 235.2924
0.408343798 0.57511 238.4133
0.433608317 0.59370 241.4513
0.458628209 0.61281 244.4213
0.484025060 0.63301 247.3567
0.508930950 0.65375 250.2471
0.534178766 0.67581 253.1585
0.559302452 0.69897 256.0771
0.584304118 0.72337 259.0117
0.609348487 0.74936 262.0021 *
0.634515257 0.77728 265.0659 *
0.659460946 0.80701 268.1643 *
0.684584891 0.83936 271.3670 *
0.709389849 0.87407 274.6988 *
0.734434791 0.91242 278.2024
0.759319199 0.95444 281.8625
0.784224624 1.00122 285.7635
0.808928228 1.05334 289.9585
0.833765204 1.11289 294.5325
0.858277746 1.18060 299.6113
0.888238500 1.27938 306.7659
0.913757694 1.38276 314.2764
0.937816006 1.50358 323.3860
0.981503743 1.82275 349.6983
0.993208976 1.94557 358.6089
Full Report Set
ASAP 2420 V2.06 (V2.06 J) Unit 1 Port 3 Serial #: 180 Page 1
Sample: Aug char 1
Operator: A Quinn
Submitter: Andrew Rollinson
File: C:\2420\DATA\ADS_DES\002-523.SMP
Started: 22/09/2015 11:04:56PM Analysis Adsorptive: N2
Completed: 23/09/2015 7:22:25PM Analysis Bath Temp.: 77.300 K
Report Time: 05/10/2015 10:27:02PM Thermal Correction: No
Sample Mass: 0.2422 g Warm Free Space: 16.6940 cm³ Measured
Cold Free Space: 49.0662 cm³ Equilibration Interval: 10 s
Ambient Temperature: 22.00 °C Low Pressure Dose: None
Automatic Degas: Yes
t-Plot
Harkins and Jura
Aug char 1
Thickness (nm)	Quantity Adsorbed (cm³/g STP)
0.749363	262.002
0.777283	265.066
0.807013	268.164
0.839362	271.367
0.874071	274.699
Not Fitted Points
Thickness (nm)	Quantity Adsorbed (cm³/g STP)
0.261462	136.992
0.269632	141.247
0.276711	144.818
0.281754	147.254
0.287251	149.753
0.29215	152.008
0.297157	154.267
0.301421	156.206
0.305657	158.133
0.309631	159.927
0.31339	161.626
0.317068	163.276
0.320538	164.807
0.323881	166.258
0.326162	167.276
0.330121	168.992
0.333235	170.354
0.35532	179.298
0.372439	185.908
0.390899	192.645
0.409042	198.817
0.426808	204.45
0.444321	209.62
0.461245	214.256
0.477481	218.391
0.493301	222.164
0.509134	225.723
0.525295	229.114
0.540054	232.066
0.557291	235.292
0.575111	238.413
0.5937	241.451
0.612806	244.421
0.633015	247.357
0.653745	250.247
0.675812	253.158
0.698969	256.077
0.723369	259.012
0.912418	278.202
0.954438	281.862
1.00122	285.764
1.05334	289.959
1.11289	294.533
1.1806	299.611
1.27938	306.766
1.38276	314.276
1.50358	323.386
1.82275	349.698
1.94557	358.609
Full Report Set
ASAP 2420 V2.06 (V2.06 J) Unit 1 Port 3 Serial #: 180 Page 1
Sample: Aug char 1
Operator: A Quinn
Submitter: Andrew Rollinson
File: C:\2420\DATA\ADS_DES\002-523.SMP
Started: 22/09/2015 11:04:56PM Analysis Adsorptive: N2
Completed: 23/09/2015 7:22:25PM Analysis Bath Temp.: 77.300 K
Report Time: 05/10/2015 10:27:02PM Thermal Correction: No
Sample Mass: 0.2422 g Warm Free Space: 16.6940 cm³ Measured
Cold Free Space: 49.0662 cm³ Equilibration Interval: 10 s
Ambient Temperature: 22.00 °C Low Pressure Dose: None
Automatic Degas: Yes
BJH Adsorption Pore Distribution Report
Faas Correction
Halsey
t = 3.54 [ -5 / ln(P/Po) ] ^ 0.333
Diameter Range: 3.8000 nm to 102.0000 nm
Adsorbate Property Factor: 0.95300 nm
Density Conversion Factor: 0.0015468
Fraction of Pores Open at Both Ends: 0.00
Incremental Cumulative Cumulative
Average Pore Pore Incremental Pore
Pore Diameter Diameter Volume Volume Pore Area Area
Range (nm) (nm) (cm³/g) (cm³/g) (m²/g) (m²/g)
------
106.7 - 32.7 38.5 0.047530 0.047530 4.933 4.933
32.7 - 23.8 26.8 0.016425 0.063955 2.448 7.381
23.8 - 18.6 20.5 0.013919 0.077874 2.716 10.098
18.6 - 14.7 16.2 0.013662 0.091536 3.378 13.476
14.7 - 12.6 13.5 0.009961 0.101497 2.950 16.426
12.6 - 11.0 11.7 0.009179 0.110676 3.136 19.563
11.0 - 9.8 10.3 0.008628 0.119305 3.343 22.905
9.8 - 8.8 9.2 0.008201 0.127506 3.555 26.460
8.8 - 8.0 8.3 0.007869 0.135375 3.775 30.235
8.0 - 7.3 7.6 0.007704 0.143079 4.058 34.293
7.3 - 6.7 7.0 0.007492 0.150571 4.299 38.592
6.7 - 6.2 6.4 0.007334 0.157905 4.558 43.150
6.2 - 5.8 6.0 0.007255 0.165160 4.860 48.010
5.8 - 5.4 5.6 0.007336 0.172496 5.275 53.285
5.4 - 5.0 5.2 0.007313 0.179809 5.623 58.909
5.0 - 4.7 4.9 0.007323 0.187132 6.002 64.911
4.7 - 4.5 4.6 0.007437 0.194569 6.480 71.391
4.5 - 4.2 4.3 0.007572 0.202141 7.000 78.391
4.2 - 4.0 4.1 0.007696 0.209837 7.530 85.920
4.0 - 3.8 3.9 0.007966 0.217803 8.237 94.157
Full Report Set
ASAP 2420 V2.06 (V2.06 J) Unit 1 Port 3 Serial #: 180 Page 1
Sample: Aug char 1
Operator: A Quinn
Submitter: Andrew Rollinson
File: C:\2420\DATA\ADS_DES\002-523.SMP
Started: 22/09/2015 11:04:56PM Analysis Adsorptive: N2
Completed: 23/09/2015 7:22:25PM Analysis Bath Temp.: 77.300 K
Report Time: 05/10/2015 10:27:02PM Thermal Correction: No
Sample Mass: 0.2422 g Warm Free Space: 16.6940 cm³ Measured
Cold Free Space: 49.0662 cm³ Equilibration Interval: 10 s
Ambient Temperature: 22.00 °C Low Pressure Dose: None
Automatic Degas: Yes
BJH Adsorption Cumulative Pore Volume (Larger)
Halsey : Faas Correction
Aug char 1
Pore Diameter (nm)	Pore Volume (cm³/g)
32.7162	0.0475301
23.8385	0.0639549
18.5533	0.0778742
14.7426	0.0915362
12.6279	0.101497
11.026	0.110676
9.78895	0.119305
8.79097	0.127506
7.97425	0.135375
7.28786	0.143079
6.71064	0.150571
6.20736	0.157905
5.77219	0.16516
5.38586	0.172496
5.04448	0.179809
4.73925	0.187132
4.46253	0.194569
4.21005	0.202141
3.98241	0.209837
3.76905	0.217803
Full Report Set
ASAP 2420 V2.06 (V2.06 J) Unit 1 Port 3 Serial #: 180 Page 1
Sample: Aug char 1
Operator: A Quinn
Submitter: Andrew Rollinson
File: C:\2420\DATA\ADS_DES\002-523.SMP
Started: 22/09/2015 11:04:56PM Analysis Adsorptive: N2
Completed: 23/09/2015 7:22:25PM Analysis Bath Temp.: 77.300 K
Report Time: 05/10/2015 10:27:02PM Thermal Correction: No
Sample Mass: 0.2422 g Warm Free Space: 16.6940 cm³ Measured
Cold Free Space: 49.0662 cm³ Equilibration Interval: 10 s
Ambient Temperature: 22.00 °C Low Pressure Dose: None
Automatic Degas: Yes
BJH Adsorption dV/dD Pore Volume
Halsey : Faas Correction
Aug char 1
Pore Diameter (nm)	Pore Volume (cm³/g·nm)
38.5416	0.000642819
26.8325	0.00185013
20.4966	0.00263361
16.1777	0.00358525
13.5053	0.00471028
11.706	0.00573024
10.3246	0.00697482
9.22888	0.00821792
8.33681	0.00963451
7.59518	0.0112246
6.97133	0.0129793
6.43579	0.0145715
5.9709	0.016672
5.56291	0.0189897
5.20159	0.0214214
4.8802	0.0239912
4.59061	0.0268749
4.32713	0.0299913
4.08828	0.033808
3.86829	0.037335
Full Report Set
ASAP 2420 V2.06 (V2.06 J) Unit 1 Port 3 Serial #: 180 Page 1
Sample: Aug char 1
Operator: A Quinn
Submitter: Andrew Rollinson
File: C:\2420\DATA\ADS_DES\002-523.SMP
Started: 22/09/2015 11:04:56PM Analysis Adsorptive: N2
Completed: 23/09/2015 7:22:25PM Analysis Bath Temp.: 77.300 K
Report Time: 05/10/2015 10:27:02PM Thermal Correction: No
Sample Mass: 0.2422 g Warm Free Space: 16.6940 cm³ Measured
Cold Free Space: 49.0662 cm³ Equilibration Interval: 10 s
Ambient Temperature: 22.00 °C Low Pressure Dose: None
Automatic Degas: Yes
BJH Adsorption dV/dlog(D) Pore Volume
Halsey : Faas Correction
BJH Adsorption dV/dlog(D) Pore Volume
Pore Diameter (nm)	dV/dlog(D) Pore Volume (cm³/g·Å)
38.5416	0.0926108
26.8325	0.119467
20.4966	0.127865
16.1777	0.136832
13.5053	0.148132
11.706	0.15581
10.3246	0.166948
9.22888	0.17562
8.33681	0.185815
7.59518	0.197095
6.97133	0.20906
6.43579	0.216604
5.9709	0.229839
5.56291	0.243848
5.20159	0.257144
4.8802	0.270147
4.59061	0.284625
4.32713	0.299369
4.08828	0.318792
3.86829	0.3331
BJH Adsorption Cumulative Pore Volume (Larger)
Pore Diameter (nm)	Pore Volume (cm³/g)
32.7162	0.0475301
23.8385	0.0639549
18.5533	0.0778742
14.7426	0.0915362
12.6279	0.101497
11.026	0.110676
9.78895	0.119305
8.79097	0.127506
7.97425	0.135375
7.28786	0.143079
6.71064	0.150571
6.20736	0.157905
5.77219	0.16516
5.38586	0.172496
5.04448	0.179809
4.73925	0.187132
4.46253	0.194569
4.21005	0.202141
3.98241	0.209837
3.76905	0.217803
Full Report Set
ASAP 2420 V2.06 (V2.06 J) Unit 1 Port 3 Serial #: 180 Page 1
Sample: Aug char 1
Operator: A Quinn
Submitter: Andrew Rollinson
File: C:\2420\DATA\ADS_DES\002-523.SMP
Started: 22/09/2015 11:04:56PM Analysis Adsorptive: N2
Completed: 23/09/2015 7:22:25PM Analysis Bath Temp.: 77.300 K
Report Time: 05/10/2015 10:27:02PM Thermal Correction: No
Sample Mass: 0.2422 g Warm Free Space: 16.6940 cm³ Measured
Cold Free Space: 49.0662 cm³ Equilibration Interval: 10 s
Ambient Temperature: 22.00 °C Low Pressure Dose: None
Automatic Degas: Yes
BJH Adsorption Cumulative Pore Area (Larger)
Halsey : Faas Correction
Aug char 1
Pore Diameter (nm)	Pore Area (m²/g)
32.7162	4.93287
23.8385	7.38136
18.5533	10.0978
14.7426	13.4757
12.6279	16.4261
11.026	19.5625
9.78895	22.9054
8.79097	26.46
7.97425	30.2354
7.28786	34.293
6.71064	38.5916
6.20736	43.1496
5.77219	48.01
5.38586	53.2852
5.04448	58.9086
4.73925	64.9107
4.46253	71.3907
4.21005	78.3905
3.98241	85.9204
3.76905	94.1574
Full Report Set
ASAP 2420 V2.06 (V2.06 J) Unit 1 Port 3 Serial #: 180 Page 1
Sample: Aug char 1
Operator: A Quinn
Submitter: Andrew Rollinson
File: C:\2420\DATA\ADS_DES\002-523.SMP
Started: 22/09/2015 11:04:56PM Analysis Adsorptive: N2
Completed: 23/09/2015 7:22:25PM Analysis Bath Temp.: 77.300 K
Report Time: 05/10/2015 10:27:02PM Thermal Correction: No
Sample Mass: 0.2422 g Warm Free Space: 16.6940 cm³ Measured
Cold Free Space: 49.0662 cm³ Equilibration Interval: 10 s
Ambient Temperature: 22.00 °C Low Pressure Dose: None
Automatic Degas: Yes
BJH Adsorption dA/dD Pore Area
Halsey : Faas Correction
Aug char 1
Pore Diameter (nm)	Pore Area (m²/g·nm)
38.5416	0.0667143
26.8325	0.275803
20.4966	0.51396
16.1777	0.886466
13.5053	1.39509
11.706	1.95805
10.3246	2.70222
9.22888	3.56183
8.33681	4.62264
7.59518	5.91141
6.97133	7.44723
6.43579	9.05656
5.9709	11.1689
5.56291	13.6545
5.20159	16.4729
4.8802	19.6641
4.59061	23.4173
4.32713	27.724
4.08828	33.0779
3.86829	38.6062
Full Report Set
ASAP 2420 V2.06 (V2.06 J) Unit 1 Port 3 Serial #: 180 Page 1
Sample: Aug char 1
Operator: A Quinn
Submitter: Andrew Rollinson
File: C:\2420\DATA\ADS_DES\002-523.SMP
Started: 22/09/2015 11:04:56PM Analysis Adsorptive: N2
Completed: 23/09/2015 7:22:25PM Analysis Bath Temp.: 77.300 K
Report Time: 05/10/2015 10:27:02PM Thermal Correction: No
Sample Mass: 0.2422 g Warm Free Space: 16.6940 cm³ Measured
Cold Free Space: 49.0662 cm³ Equilibration Interval: 10 s
Ambient Temperature: 22.00 °C Low Pressure Dose: None
Automatic Degas: Yes
BJH Adsorption dA/dlog(D) Pore Area
Halsey : Faas Correction
BJH Adsorption dA/dlog(D) Pore Area
Pore Diameter (nm)	dA/dlog(D) Pore Area (m²/g·Å)
38.5416	9.61153
26.8325	17.8093
20.4966	24.9535
16.1777	33.8323
13.5053	43.8738
11.706	53.2411
10.3246	64.6799
9.22888	76.1175
8.33681	89.154
7.59518	103.8
6.97133	119.954
6.43579	134.625
5.9709	153.973
5.56291	175.338
5.20159	197.743
4.8802	221.423
4.59061	248.006
4.32713	276.737
4.08828	311.908
3.86829	344.442
BJH Adsorption Cumulative Pore Area (Larger)
Pore Diameter (nm)	Pore Area (m²/g)
32.7162	4.93287
23.8385	7.38136
18.5533	10.0978
14.7426	13.4757
12.6279	16.4261
11.026	19.5625
9.78895	22.9054
8.79097	26.46
7.97425	30.2354
7.28786	34.293
6.71064	38.5916
6.20736	43.1496
5.77219	48.01
5.38586	53.2852
5.04448	58.9086
4.73925	64.9107
4.46253	71.3907
4.21005	78.3905
3.98241	85.9204
3.76905	94.1574
Full Report Set
ASAP 2420 V2.06 (V2.06 J) Unit 1 Port 3 Serial #: 180 Page 1
Sample: Aug char 1
Operator: A Quinn
Submitter: Andrew Rollinson
File: C:\2420\DATA\ADS_DES\002-523.SMP
Started: 22/09/2015 11:04:56PM Analysis Adsorptive: N2
Completed: 23/09/2015 7:22:25PM Analysis Bath Temp.: 77.300 K
Report Time: 05/10/2015 10:27:02PM Thermal Correction: No
Sample Mass: 0.2422 g Warm Free Space: 16.6940 cm³ Measured
Cold Free Space: 49.0662 cm³ Equilibration Interval: 10 s
Ambient Temperature: 22.00 °C Low Pressure Dose: None
Automatic Degas: Yes
BJH Desorption Pore Distribution Report
Faas Correction
Halsey
t = 3.54 [ -5 / ln(P/Po) ] ^ 0.333
Diameter Range: 3.8000 nm to 102.0000 nm
Adsorbate Property Factor: 0.95300 nm
Density Conversion Factor: 0.0015468
Fraction of Pores Open at Both Ends: 0.00
Incremental Cumulative Cumulative
Average Pore Pore Incremental Pore
Pore Diameter Diameter Volume Volume Pore Area Area
Range (nm) (nm) (cm³/g) (cm³/g) (m²/g) (m²/g)
------
286.1 - 56.8 64.9 0.020167 0.020167 1.243 1.243
56.8 - 30.7 36.3 0.021602 0.041769 2.382 3.625
30.7 - 20.0 23.1 0.019471 0.061240 3.379 7.003
20.0 - 15.5 17.2 0.013717 0.074957 3.196 10.199
15.5 - 13.7 14.5 0.007529 0.082486 2.082 12.281
13.7 - 11.2 12.1 0.012391 0.094877 4.086 16.367
11.2 - 9.8 10.4 0.008589 0.103466 3.308 19.675
9.8 - 8.6 9.1 0.009424 0.112890 4.136 23.811
8.6 - 7.6 8.1 0.009236 0.122126 4.588 28.399
7.6 - 6.9 7.2 0.009105 0.131231 5.060 33.459
6.9 - 6.2 6.5 0.008869 0.140100 5.458 38.917
6.2 - 5.7 5.9 0.008851 0.148951 5.977 44.894
5.7 - 5.2 5.4 0.009064 0.158015 6.676 51.570
5.2 - 4.8 5.0 0.009064 0.167079 7.242 58.812
4.8 - 4.5 4.6 0.009340 0.176418 8.054 66.865
4.5 - 4.2 4.3 0.009804 0.186222 9.091 75.957
4.2 - 3.9 4.0 0.032174 0.218396 31.993 107.950
Full Report Set
ASAP 2420 V2.06 (V2.06 J) Unit 1 Port 3 Serial #: 180 Page 1
Sample: Aug char 1
Operator: A Quinn
Submitter: Andrew Rollinson
File: C:\2420\DATA\ADS_DES\002-523.SMP
Started: 22/09/2015 11:04:56PM Analysis Adsorptive: N2
Completed: 23/09/2015 7:22:25PM Analysis Bath Temp.: 77.300 K
Report Time: 05/10/2015 10:27:02PM Thermal Correction: No
Sample Mass: 0.2422 g Warm Free Space: 16.6940 cm³ Measured
Cold Free Space: 49.0662 cm³ Equilibration Interval: 10 s
Ambient Temperature: 22.00 °C Low Pressure Dose: None
Automatic Degas: Yes
BJH Desorption Cumulative Pore Volume (Larger)
Halsey : Faas Correction
Aug char 1
Pore Diameter (nm)	Pore Volume (cm³/g)
56.8387	0.0201671
30.6569	0.0417693
20.0059	0.0612399
15.5338	0.0749569
13.6595	0.0824856
11.1588	0.0948765
9.81008	0.103466
8.59869	0.11289
7.63555	0.122126
6.85822	0.131231
6.21704	0.1401
5.68535	0.148951
5.22317	0.158015
4.82777	0.167079
4.48107	0.176418
4.17305	0.186222
3.89593	0.218396
Full Report Set
ASAP 2420 V2.06 (V2.06 J) Unit 1 Port 3 Serial #: 180 Page 1
Sample: Aug char 1
Operator: A Quinn
Submitter: Andrew Rollinson
File: C:\2420\DATA\ADS_DES\002-523.SMP
Started: 22/09/2015 11:04:56PM Analysis Adsorptive: N2
Completed: 23/09/2015 7:22:25PM Analysis Bath Temp.: 77.300 K
Report Time: 05/10/2015 10:27:02PM Thermal Correction: No
Sample Mass: 0.2422 g Warm Free Space: 16.6940 cm³ Measured
Cold Free Space: 49.0662 cm³ Equilibration Interval: 10 s
Ambient Temperature: 22.00 °C Low Pressure Dose: None
Automatic Degas: Yes
BJH Desorption dV/dD Pore Volume
Halsey : Faas Correction
Aug char 1
Pore Diameter (nm)	Pore Volume (cm³/g·nm)
64.9128	8.79721e-05
36.2762	0.000825087
23.0509	0.00182805
17.1676	0.00306725
14.4644	0.00401681
12.1314	0.00495492
10.3868	0.00636866
9.11375	0.00777976
8.05134	0.00958923
7.19831	0.0117133
6.50057	0.0138329
5.92289	0.0166463
5.43067	0.0196105
5.00653	0.0229241
4.63854	0.0269382
4.31344	0.031828
4.02254	0.116099
Full Report Set
ASAP 2420 V2.06 (V2.06 J) Unit 1 Port 3 Serial #: 180 Page 1
Sample: Aug char 1
Operator: A Quinn
Submitter: Andrew Rollinson
File: C:\2420\DATA\ADS_DES\002-523.SMP
Started: 22/09/2015 11:04:56PM Analysis Adsorptive: N2
Completed: 23/09/2015 7:22:25PM Analysis Bath Temp.: 77.300 K
Report Time: 05/10/2015 10:27:02PM Thermal Correction: No
Sample Mass: 0.2422 g Warm Free Space: 16.6940 cm³ Measured
Cold Free Space: 49.0662 cm³ Equilibration Interval: 10 s
Ambient Temperature: 22.00 °C Low Pressure Dose: None
Automatic Degas: Yes
BJH Desorption dV/dlog(D) Pore Volume
Halsey : Faas Correction
BJH Desorption dV/dlog(D) Pore Volume
Pore Diameter (nm)	dV/dlog(D) Pore Volume (cm³/g·Å)
64.9128	0.0287343
36.2762	0.0805706
23.0509	0.105036
17.1676	0.124836
14.4644	0.134819
12.1314	0.141097
10.3868	0.153535
9.11375	0.164645
8.05134	0.179016
7.19831	0.195267
6.50057	0.208066
5.92289	0.227954
5.43067	0.246138
5.00653	0.265131
4.63854	0.288568
4.31344	0.316982
4.02254	1.0781
BJH Desorption Cumulative Pore Volume (Larger)
Pore Diameter (nm)	Pore Volume (cm³/g)
56.8387	0.0201671
30.6569	0.0417693
20.0059	0.0612399
15.5338	0.0749569
13.6595	0.0824856
11.1588	0.0948765
9.81008	0.103466
8.59869	0.11289
7.63555	0.122126
6.85822	0.131231
6.21704	0.1401
5.68535	0.148951
5.22317	0.158015
4.82777	0.167079
4.48107	0.176418
4.17305	0.186222
3.89593	0.218396
Full Report Set
ASAP 2420 V2.06 (V2.06 J) Unit 1 Port 3 Serial #: 180 Page 1
Sample: Aug char 1
Operator: A Quinn
Submitter: Andrew Rollinson
File: C:\2420\DATA\ADS_DES\002-523.SMP
Started: 22/09/2015 11:04:56PM Analysis Adsorptive: N2
Completed: 23/09/2015 7:22:25PM Analysis Bath Temp.: 77.300 K
Report Time: 05/10/2015 10:27:02PM Thermal Correction: No
Sample Mass: 0.2422 g Warm Free Space: 16.6940 cm³ Measured
Cold Free Space: 49.0662 cm³ Equilibration Interval: 10 s
Ambient Temperature: 22.00 °C Low Pressure Dose: None
Automatic Degas: Yes
BJH Desorption Cumulative Pore Area (Larger)
Halsey : Faas Correction
Aug char 1
Pore Diameter (nm)	Pore Area (m²/g)
56.8387	1.24272
30.6569	3.6247
20.0059	7.0034
15.5338	10.1994
13.6595	12.2814
11.1588	16.367
9.81008	19.6747
8.59869	23.811
7.63555	28.3994
6.85822	33.459
6.21704	38.9167
5.68535	44.894
5.22317	51.5698
4.82777	58.8116
4.48107	66.8655
4.17305	75.9567
3.89593	107.95
Full Report Set
ASAP 2420 V2.06 (V2.06 J) Unit 1 Port 3 Serial #: 180 Page 1
Sample: Aug char 1
Operator: A Quinn
Submitter: Andrew Rollinson
File: C:\2420\DATA\ADS_DES\002-523.SMP
Started: 22/09/2015 11:04:56PM Analysis Adsorptive: N2
Completed: 23/09/2015 7:22:25PM Analysis Bath Temp.: 77.300 K
Report Time: 05/10/2015 10:27:02PM Thermal Correction: No
Sample Mass: 0.2422 g Warm Free Space: 16.6940 cm³ Measured
Cold Free Space: 49.0662 cm³ Equilibration Interval: 10 s
Ambient Temperature: 22.00 °C Low Pressure Dose: None
Automatic Degas: Yes
BJH Desorption dA/dD Pore Area
Halsey : Faas Correction
Aug char 1
Pore Diameter (nm)	Pore Area (m²/g·nm)
64.9128	0.00542094
36.2762	0.0909784
23.0509	0.31722
17.1676	0.71466
14.4644	1.11081
12.1314	1.63375
10.3868	2.45259
9.11375	3.41451
8.05134	4.76404
7.19831	6.50891
6.50057	8.51183
5.92289	11.242
5.43067	14.4442
5.00653	18.3153
4.63854	23.2299
4.31344	29.5152
4.02254	115.448
Full Report Set
ASAP 2420 V2.06 (V2.06 J) Unit 1 Port 3 Serial #: 180 Page 1
Sample: Aug char 1
Operator: A Quinn
Submitter: Andrew Rollinson
File: C:\2420\DATA\ADS_DES\002-523.SMP
Started: 22/09/2015 11:04:56PM Analysis Adsorptive: N2
Completed: 23/09/2015 7:22:25PM Analysis Bath Temp.: 77.300 K
Report Time: 05/10/2015 10:27:02PM Thermal Correction: No
Sample Mass: 0.2422 g Warm Free Space: 16.6940 cm³ Measured
Cold Free Space: 49.0662 cm³ Equilibration Interval: 10 s
Ambient Temperature: 22.00 °C Low Pressure Dose: None
Automatic Degas: Yes
BJH Desorption dA/dlog(D) Pore Area
Halsey : Faas Correction
BJH Desorption dA/dlog(D) Pore Area
Pore Diameter (nm)	dA/dlog(D) Pore Area (m²/g·Å)
64.9128	1.77064
36.2762	8.88413
23.0509	18.2268
17.1676	29.0864
14.4644	37.2829
12.1314	46.5228
10.3868	59.1268
9.11375	72.2622
8.05134	88.9371
7.19831	108.507
6.50057	128.03
5.92289	153.948
5.43067	181.295
5.00653	211.828
4.63854	248.844
4.31344	293.949
4.02254	1072.06
BJH Desorption Cumulative Pore Area (Larger)
Pore Diameter (nm)	Pore Area (m²/g)
56.8387	1.24272
30.6569	3.6247
20.0059	7.0034
15.5338	10.1994
13.6595	12.2814
11.1588	16.367
9.81008	19.6747
8.59869	23.811
7.63555	28.3994
6.85822	33.459
6.21704	38.9167
5.68535	44.894
5.22317	51.5698
4.82777	58.8116
4.48107	66.8655
4.17305	75.9567
3.89593	107.95
Full Report Set
ASAP 2420 V2.06 (V2.06 J) Unit 1 Port 3 Serial #: 180 Page 1
Sample: Aug char 1
Operator: A Quinn
Submitter: Andrew Rollinson
File: C:\2420\DATA\ADS_DES\002-523.SMP
Started: 22/09/2015 11:04:56PM Analysis Adsorptive: N2
Completed: 23/09/2015 7:22:25PM Analysis Bath Temp.: 77.300 K
Report Time: 05/10/2015 10:27:02PM Thermal Correction: No
Sample Mass: 0.2422 g Warm Free Space: 16.6940 cm³ Measured
Cold Free Space: 49.0662 cm³ Equilibration Interval: 10 s
Ambient Temperature: 22.00 °C Low Pressure Dose: None
Automatic Degas: Yes
Porosity Distribution by Original Density Functional Theory
Model: N2 @ 77K on Carbon, Slit Pores
Method: Non-negative Regularization; Entered Smoothing (0.01000)
Standard Deviation of Fit: 0.63892, cm³/g STP
Volume in Pores < 1.483 nm : 0.15024 cm³/g
Total Volume in Pores <= 185.804 nm : 0.44385 cm³/g
Area in Pores > 185.804 nm : 16.139 m²/g
Total Area in Pores >= 1.483 nm : 171.951 m²/g
Pore Size Table
Cumulative Incremental Cumulative
Pore Width Volume Volume Area Incremental
(nm) (cm³/g) (cm³/g) (m²/g) Area (m²/g)
-----
1.483 0.01157 0.01157 15.598 15.598
1.591 0.02148 0.00991 28.062 12.463
1.716 0.03025 0.00877 38.282 10.220
1.859 0.03889 0.00865 47.588 9.306
2.002 0.04818 0.00929 56.868 9.280
2.162 0.05881 0.01062 66.694 9.826
2.341 0.07064 0.01183 76.803 10.108
2.520 0.08348 0.01284 86.994 10.191
2.734 0.09681 0.01333 96.742 9.749
2.949 0.10844 0.01163 104.631 7.889
3.181 0.11864 0.01021 111.048 6.417
3.431 0.12838 0.00974 116.724 5.676
3.699 0.13651 0.00813 121.118 4.394
4.003 0.14381 0.00730 124.767 3.649
4.325 0.15112 0.00731 128.147 3.380
4.664 0.15844 0.00732 131.286 3.139
5.040 0.16562 0.00718 134.134 2.848
5.433 0.17245 0.00683 136.650 2.516
5.880 0.17889 0.00644 138.842 2.192
6.344 0.18504 0.00614 140.779 1.937
6.845 0.19102 0.00598 142.527 1.748
7.399 0.19588 0.00485 143.839 1.312
7.988 0.20063 0.00475 145.028 1.190
8.632 0.20639 0.00577 146.365 1.336
9.311 0.21206 0.00566 147.581 1.216
10.061 0.21643 0.00438 148.451 0.870
10.866 0.22056 0.00413 149.211 0.760
11.723 0.22468 0.00411 149.913 0.702
12.653 0.22869 0.00402 150.548 0.635
13.671 0.23270 0.00401 151.134 0.586
14.761 0.23656 0.00386 151.657 0.523
15.941 0.24047 0.00391 152.148 0.491
17.210 0.24436 0.00388 152.599 0.451
18.586 0.24790 0.00355 152.981 0.382
20.069 0.25135 0.00344 153.324 0.343
21.660 0.25489 0.00355 153.652 0.328
23.393 0.25854 0.00365 153.964 0.312
25.252 0.26223 0.00369 154.256 0.292
27.271 0.26582 0.00359 154.519 0.263
29.451 0.26842 0.00260 154.695 0.176
31.792 0.27086 0.00244 154.849 0.153
34.330 0.27390 0.00304 155.026 0.177
37.064 0.27672 0.00282 155.178 0.152
40.031 0.27936 0.00264 155.310 0.132
43.230 0.28124 0.00188 155.397 0.087
46.679 0.28299 0.00175 155.472 0.075
50.396 0.28512 0.00213 155.557 0.085
54.417 0.28695 0.00183 155.624 0.067
58.760 0.28816 0.00121 155.665 0.041
63.442 0.28923 0.00107 155.699 0.034
68.499 0.29053 0.00130 155.737 0.038
73.968 0.29142 0.00089 155.761 0.024
79.865 0.29218 0.00076 155.780 0.019
86.245 0.29298 0.00079 155.798 0.018
93.126 0.29349 0.00051 155.809 0.011
100.560 0.29362 0.00013 155.812 0.003
108.566 0.29362 0.00000 155.812 0.000
117.233 0.29362 0.00000 155.812 0.000
126.580 0.29362 0.00000 155.812 0.000
136.677 0.29362 0.00000 155.812 0.000
147.596 0.29362 0.00000 155.812 0.000
159.355 0.29362 0.00000 155.812 0.000
172.079 0.29362 0.00000 155.812 0.000
185.804 0.29362 0.00000 155.812 0.000
Full Report Set
ASAP 2420 V2.06 (V2.06 J) Unit 1 Port 3 Serial #: 180 Page 1
Sample: Aug char 1
Operator: A Quinn
Submitter: Andrew Rollinson
File: C:\2420\DATA\ADS_DES\002-523.SMP
Started: 22/09/2015 11:04:56PM Analysis Adsorptive: N2
Completed: 23/09/2015 7:22:25PM Analysis Bath Temp.: 77.300 K
Report Time: 05/10/2015 10:27:02PM Thermal Correction: No
Sample Mass: 0.2422 g Warm Free Space: 16.6940 cm³ Measured
Cold Free Space: 49.0662 cm³ Equilibration Interval: 10 s
Ambient Temperature: 22.00 °C Low Pressure Dose: None
Automatic Degas: Yes
Porosity Distribution by Original Density Functional Theory
Model: N2 @ 77K on Carbon, Slit Pores
Method: Non-negative Regularization; Entered Smoothing (0.01000)
Standard Deviation of Fit: 0.63892, cm³/g STP
Isotherm Table
Fitted
Experimental Quantity Absolute
Quantity Adsorbed Residual
Relative Adsorbed (cm³/g (cm³/g Relative
Pressure (cm³/g STP) STP) STP) Residual
-----
0.011783670 139.8745 140.2026 -0.3282 -0.002346
0.014515520 143.1461 142.4142 0.7318 0.005112
0.017706521 146.3771 147.4985 -1.1214 -0.007661
0.021398440 149.4419 149.5829 -0.1410 -0.000944
0.025631230 152.5704 151.6265 0.9439 0.006186
0.030442240 155.7313 156.1918 -0.4604 -0.002956
0.035865448 158.9755 158.2574 0.7181 0.004517
0.041930798 162.2733 162.9456 -0.6723 -0.004143
0.048663601 165.5651 165.0948 0.4703 0.002840
0.056084011 168.9111 169.8240 -0.9129 -0.005405
0.064206667 172.2727 172.1469 0.1258 0.000730
0.073040441 175.5253 174.5630 0.9623 0.005482
0.082588248 178.7366 179.7254 -0.9887 -0.005532
0.092847057 182.0072 182.1233 -0.1161 -0.000638
0.103808001 185.2792 184.4319 0.8474 0.004574
0.115456402 188.5110 189.7104 -1.1994 -0.006362
0.127772301 191.7502 191.6880 0.0623 0.000325
0.140730694 194.9214 193.5297 1.3918 0.007140
0.154301897 198.0632 198.8096 -0.7464 -0.003769
0.168452203 201.1390 200.3935 0.7454 0.003706
0.183144197 204.1777 205.9016 -1.7240 -0.008443
0.198337302 207.1534 207.2971 -0.1437 -0.000694
0.213988706 210.0675 208.6340 1.4335 0.006824
0.230053306 212.9162 214.2701 -1.3539 -0.006359
0.246484801 215.6846 215.4965 0.1880 0.000872
0.263235897 218.3887 216.6973 1.6914 0.007745
0.280259013 221.0251 221.7591 -0.7340 -0.003321
0.297506303 223.6078 222.9015 0.7064 0.003159
0.314930797 226.1221 227.5675 -1.4453 -0.006392
0.332486212 228.5624 228.6781 -0.1157 -0.000506
0.350127310 230.9643 229.7980 1.1663 0.005050
0.367810607 233.3052 234.3459 -1.0407 -0.004461
0.385494202 235.5699 235.4398 0.1301 0.000552
0.403138310 237.7771 236.5327 1.2444 0.005233
0.420704991 239.9060 240.4898 -0.5838 -0.002433
0.438158900 241.9951 241.5060 0.4891 0.002021
0.455466807 244.0520 245.1464 -1.0944 -0.004484
0.472598106 246.0367 246.0609 -0.0242 -0.000098
0.489524394 247.9948 246.9380 1.0568 0.004261
0.506219923 249.9330 250.4882 -0.5552 -0.002221
0.522661209 251.8306 251.2730 0.5576 0.002214
0.538827300 253.6966 254.8236 -1.1270 -0.004442
0.554699600 255.5409 255.5380 0.0030 0.000012
0.570261598 257.3587 256.2364 1.1223 0.004361
0.585499227 259.1529 259.7184 -0.5655 -0.002182
0.600400090 260.9270 260.3765 0.5505 0.002110
0.614954293 262.6792 263.7642 -1.0850 -0.004131
0.629153311 264.4086 264.3988 0.0098 0.000037
0.642990828 266.1117 265.0367 1.0750 0.004040
0.656461716 267.7893 268.3027 -0.5134 -0.001917
0.669562697 269.4372 268.9280 0.5091 0.001890
0.682291925 271.0694 272.1124 -1.0430 -0.003848
0.694648683 272.6968 272.7154 -0.0186 -0.000068
0.706633508 274.3214 273.3103 1.0112 0.003686
0.718248010 275.9220 276.4158 -0.4937 -0.001789
0.729494929 277.5007 276.9631 0.5376 0.001937
0.740377605 279.0572 279.5885 -0.5313 -0.001904
0.750900388 280.6032 280.0900 0.5132 0.001829
0.761068285 282.1265 282.6728 -0.5463 -0.001936
0.770887017 283.6387 283.1373 0.5015 0.001768
0.780362606 285.1410 286.1912 -1.0503 -0.003683
0.789501607 286.6292 286.6287 0.0005 0.000002
0.798311174 288.1170 287.0637 1.0533 0.003656
0.806798697 289.5863 290.0874 -0.5011 -0.001730
0.814971626 291.0319 290.5129 0.5190 0.001783
0.822837889 292.4709 292.9825 -0.5116 -0.001749
0.830405474 293.8921 293.4084 0.4837 0.001646
0.837682605 295.2955 295.7967 -0.5012 -0.001697
0.844677329 296.7152 296.2206 0.4946 0.001667
0.851397991 298.1309 298.6229 -0.4920 -0.001650
0.857852995 299.5194 299.0316 0.4878 0.001629
0.864050388 300.8922 301.3946 -0.5024 -0.001670
0.869998574 302.2710 301.7776 0.4934 0.001632
0.875705481 303.6407 304.1380 -0.4973 -0.001638
0.881179392 304.9894 304.4956 0.4937 0.001619
0.886428118 306.3071 306.7911 -0.4841 -0.001580
0.891459525 307.6086 307.1316 0.4769 0.001550
0.896281302 308.9515 309.4665 -0.5149 -0.001667
0.900900900 310.3097 309.8007 0.5090 0.001640
0.905325770 311.6561 312.1451 -0.4890 -0.001569
0.909563184 312.9695 312.4832 0.4863 0.001554
0.913620114 314.2336 314.6839 -0.4503 -0.001433
0.917503417 315.4761 315.0308 0.4453 0.001412
0.921219707 316.7382 317.2054 -0.4672 -0.001475
0.924775481 318.0175 317.5545 0.4630 0.001456
0.928177178 319.3115 319.7979 -0.4864 -0.001523
0.931430817 320.6170 320.1340 0.4830 0.001506
0.934542298 321.9310 322.4337 -0.5027 -0.001562
0.937517405 323.2501 322.7503 0.4998 0.001546
0.940361619 324.5670 325.0710 -0.5039 -0.001553
0.943080306 325.8729 325.3738 0.4991 0.001532
0.945678592 327.1644 327.6519 -0.4874 -0.001490
0.948161721 328.4393 327.9524 0.4869 0.001482
0.950534225 329.6948 329.6987 -0.0039 -0.000012
0.952800930 330.9292 331.3773 -0.4481 -0.001354
0.954966187 332.1404 331.6962 0.4443 0.001338
0.957034409 333.3272 333.7416 -0.4144 -0.001243
0.959009588 334.4880 334.0745 0.4135 0.001236
0.960896015 335.6219 336.0118 -0.3899 -0.001162
0.962697208 336.7280 336.3412 0.3868 0.001149
0.964416981 337.8056 338.1741 -0.3685 -0.001091
0.966058910 338.8543 338.4871 0.3672 0.001084
0.967626274 339.8735 339.8760 -0.0025 -0.000007
0.969122529 340.8632 341.1932 -0.3300 -0.000968
0.970550597 341.8232 341.4955 0.3277 0.000959
0.971913695 342.7536 343.0472 -0.2936 -0.000857
0.973214507 343.6545 343.3624 0.2921 0.000850
0.974455774 344.5260 344.7775 -0.2514 -0.000730
0.975640416 345.3687 345.1187 0.2500 0.000724
0.976770699 346.1827 346.1844 -0.0017 -0.000005
0.977849126 346.9684 347.1725 -0.2041 -0.000588
0.978878021 347.7265 347.5240 0.2024 0.000582
0.979859591 348.4573 348.6421 -0.1848 -0.000530
0.980795979 349.1615 348.9777 0.1838 0.000526
0.981689274 349.8395 349.8409 -0.0014 -0.000004
0.982541502 350.4883 350.6297 -0.1414 -0.000404
0.983354270 351.1070 350.9668 0.1402 0.000399
0.984129488 351.6971 351.7958 -0.0987 -0.000281
0.984869003 352.2601 352.1624 0.0977 0.000277
0.985574186 352.7969 352.8559 -0.0590 -0.000167
0.986246824 353.3090 353.2510 0.0580 0.000164
0.986888289 353.7973 353.7097 0.0876 0.000248
0.987500012 354.2630 354.1135 0.1494 0.000422
0.988083303 354.7070 354.4921 0.2148 0.000606
0.988639593 355.1305 354.8674 0.2630 0.000741
0.989170074 355.5343 355.2431 0.2912 0.000819
0.989675879 355.9193 355.6364 0.2829 0.000795
0.990158200 356.2865 356.0451 0.2414 0.000678
0.990618110 356.6366 356.4765 0.1601 0.000449
0.991056621 356.9704 356.9231 0.0473 0.000133
0.991474688 357.2887 357.3742 -0.0855 -0.000239
0.991873324 357.5921 357.7626 -0.1705 -0.000477
0.992253423 357.8815 358.1966 -0.3151 -0.000880
0.992615700 358.1573 358.6320 -0.4747 -0.001325
0.992961228 358.4203 359.1243 -0.7040 -0.001964
Full Report Set
ASAP 2420 V2.06 (V2.06 J) Unit 1 Port 3 Serial #: 180 Page 1
Sample: Aug char 1
Operator: A Quinn
Submitter: Andrew Rollinson
File: C:\2420\DATA\ADS_DES\002-523.SMP
Started: 22/09/2015 11:04:56PM Analysis Adsorptive: N2
Completed: 23/09/2015 7:22:25PM Analysis Bath Temp.: 77.300 K
Report Time: 05/10/2015 10:27:02PM Thermal Correction: No
Sample Mass: 0.2422 g Warm Free Space: 16.6940 cm³ Measured
Cold Free Space: 49.0662 cm³ Equilibration Interval: 10 s
Ambient Temperature: 22.00 °C Low Pressure Dose: None
Automatic Degas: Yes
Cumulative Surface Area vs. Pore Width
Cumulative Surface Area
Pore Width (Nanometers)	Cumulative Surface Area (m²/g)
1.48329	15.5983
1.59052	28.0616
1.71561	38.2817
1.85858	47.5878
2.00155	56.8677
2.16239	66.6941
2.3411	76.8025
2.5198	86.9936
2.73426	96.7423
2.94871	104.631
3.18103	111.048
3.43122	116.724
3.69929	121.118
4.00309	124.767
4.32477	128.147
4.66432	131.286
5.03961	134.134
5.43277	136.65
5.87954	138.842
6.34419	140.779
6.84458	142.527
7.39858	143.839
7.98832	145.028
8.63167	146.365
9.31077	147.581
10.0613	148.451
10.8655	149.211
11.7233	149.913
12.6526	150.548
13.6713	151.134
14.7614	151.657
15.9409	152.148
17.2097	152.599
18.5858	152.981
20.0691	153.324
21.6596	153.652
23.3931	153.964
25.2517	154.256
27.2711	154.519
29.4513	154.695
31.7924	154.849
34.3301	155.026
37.0644	155.178
40.0309	155.31
43.2298	155.397
46.6789	155.472
50.3961	155.557
54.4171	155.624
58.7597	155.665
63.4419	155.699
68.4994	155.737
73.9679	155.761
79.8653	155.78
86.2452	155.798
93.1255	155.809
100.56	155.812
108.566	155.812
117.233	155.812
126.58	155.812
136.677	155.812
147.596	155.812
159.355	155.812
172.079	155.812
185.804	155.812
Full Report Set
ASAP 2420 V2.06 (V2.06 J) Unit 1 Port 3 Serial #: 180 Page 1
Sample: Aug char 1
Operator: A Quinn
Submitter: Andrew Rollinson
File: C:\2420\DATA\ADS_DES\002-523.SMP
Started: 22/09/2015 11:04:56PM Analysis Adsorptive: N2
Completed: 23/09/2015 7:22:25PM Analysis Bath Temp.: 77.300 K
Report Time: 05/10/2015 10:27:02PM Thermal Correction: No
Sample Mass: 0.2422 g Warm Free Space: 16.6940 cm³ Measured
Cold Free Space: 49.0662 cm³ Equilibration Interval: 10 s
Ambient Temperature: 22.00 °C Low Pressure Dose: None
Automatic Degas: Yes
Incremental Surface Area vs. Pore Width
Incremental Surface Area
Pore Width (Nanometers)	Incremental Surface Area (m²/g)
1.48329	15.5983
1.59052	12.4633
1.71561	10.2201
1.85858	9.30603
2.00155	9.2799
2.16239	9.82645
2.3411	10.1084
2.5198	10.1911
2.73426	9.74865
2.94871	7.88889
3.18103	6.41698
3.43122	5.67611
3.69929	4.39388
4.00309	3.64889
4.32477	3.38042
4.66432	3.13902
5.03961	2.84762
5.43277	2.51554
5.87954	2.19198
6.34419	1.93708
6.84458	1.74787
7.39858	1.31218
7.98832	1.18953
8.63167	1.33624
9.31077	1.21621
10.0613	0.870222
10.8655	0.760444
11.7233	0.701672
12.6526	0.634758
13.6713	0.585989
14.7614	0.523474
15.9409	0.490694
17.2097	0.451086
18.5858	0.381611
20.0691	0.343241
21.6596	0.327622
23.3931	0.312127
25.2517	0.292062
27.2711	0.263416
29.4513	0.176246
31.7924	0.153499
34.3301	0.177146
37.0644	0.152111
40.0309	0.131857
43.2298	0.0869232
46.6789	0.0749318
50.3961	0.084671
54.4171	0.0672999
58.7597	0.0412305
63.4419	0.0336636
68.4994	0.0379872
73.9679	0.0240695
79.8653	0.019094
86.2452	0.018427
93.1255	0.0109867
100.56	0.00253964
108.566	0
117.233	0
126.58	0
136.677	0
147.596	0
159.355	0
172.079	0
185.804	0
Full Report Set
ASAP 2420 V2.06 (V2.06 J) Unit 1 Port 3 Serial #: 180 Page 1
Sample: Aug char 1
Operator: A Quinn
Submitter: Andrew Rollinson
File: C:\2420\DATA\ADS_DES\002-523.SMP
Started: 22/09/2015 11:04:56PM Analysis Adsorptive: N2
Completed: 23/09/2015 7:22:25PM Analysis Bath Temp.: 77.300 K
Report Time: 05/10/2015 10:27:02PM Thermal Correction: No
Sample Mass: 0.2422 g Warm Free Space: 16.6940 cm³ Measured
Cold Free Space: 49.0662 cm³ Equilibration Interval: 10 s
Ambient Temperature: 22.00 °C Low Pressure Dose: None
Automatic Degas: Yes
Differential Surface Area vs. Pore Width
Differential Surface Area
Pore Width (Nanometers)	Differential Surface Area (m²/g)
1.48329	514.593
1.59052	394.453
1.71561	302.176
1.85858	278.013
2.00155	282.27
2.16239	288.787
2.3411	304.316
2.5198	302.316
2.73426	285.613
2.94871	240.044
3.18103	194.994
3.43122	173.183
3.69929	131.265
4.00309	107.565
4.32477	101.831
4.66432	94.5009
5.03961	85.9879
5.43277	75.1505
5.87954	65.0876
6.34419	58.6969
6.84458	52.3533
7.39858	39.1061
7.98832	35.5365
8.63167	40.1696
9.31077	36.5442
10.0613	25.9513
10.8655	22.9065
11.7233	21.2211
12.6526	19.0168
13.6713	17.5061
14.7614	15.6956
15.9409	14.7253
17.2097	13.5322
18.5858	11.4334
20.0691	10.3278
21.6596	9.84443
23.3931	9.36763
25.2517	8.76865
27.2711	7.88492
29.4513	5.29097
31.7924	4.61163
34.3301	5.31707
37.0644	4.55963
40.0309	3.94622
43.2298	2.60541
46.6789	2.24976
50.3961	2.54213
54.4171	2.01851
58.7597	1.23739
63.4419	1.01081
68.4994	1.13961
73.9679	0.722031
79.8653	0.572604
86.2452	0.552444
93.1255	0.329486
100.56	0.0762366
108.566	0
117.233	0
126.58	0
136.677	0
147.596	0
159.355	0
172.079	0
185.804	0
Full Report Set
ASAP 2420 V2.06 (V2.06 J) Unit 1 Port 3 Serial #: 180 Page 1
Sample: Aug char 1
Operator: A Quinn
Submitter: Andrew Rollinson
File: C:\2420\DATA\ADS_DES\002-523.SMP
Started: 22/09/2015 11:04:56PM Analysis Adsorptive: N2
Completed: 23/09/2015 7:22:25PM Analysis Bath Temp.: 77.300 K
Report Time: 05/10/2015 10:27:02PM Thermal Correction: No
Sample Mass: 0.2422 g Warm Free Space: 16.6940 cm³ Measured
Cold Free Space: 49.0662 cm³ Equilibration Interval: 10 s
Ambient Temperature: 22.00 °C Low Pressure Dose: None
Automatic Degas: Yes
Cumulative Pore Volume vs. Pore Width
Cumulative Pore Volume
Pore Width (Nanometers)	Cumulative Pore Volume (cm³/g)
1.48329	0.0115684
1.59052	0.02148
1.71561	0.0302468
1.85858	0.0388948
2.00155	0.0481819
2.16239	0.0588062
2.3411	0.0706386
2.5198	0.0834783
2.73426	0.096806
2.94871	0.108437
3.18103	0.118643
3.43122	0.128381
3.69929	0.136508
4.00309	0.143812
4.32477	0.151122
4.66432	0.158442
5.03961	0.165618
5.43277	0.172451
5.87954	0.178895
6.34419	0.185039
6.84458	0.191021
7.39858	0.195875
7.98832	0.200626
8.63167	0.206393
9.31077	0.212055
10.0613	0.216433
10.8655	0.220565
11.7233	0.224678
12.6526	0.228693
13.6713	0.232699
14.7614	0.236562
15.9409	0.240473
17.2097	0.244355
18.5858	0.247901
20.0691	0.251346
21.6596	0.254894
23.3931	0.258544
25.2517	0.262232
27.2711	0.265824
29.4513	0.268419
31.7924	0.270859
34.3301	0.2739
37.0644	0.276719
40.0309	0.279358
43.2298	0.281237
46.6789	0.282986
50.3961	0.285119
54.4171	0.28695
58.7597	0.288162
63.4419	0.28923
68.4994	0.290531
73.9679	0.291421
79.8653	0.292183
86.2452	0.292978
93.1255	0.293489
100.56	0.293617
108.566	0.293617
117.233	0.293617
126.58	0.293617
136.677	0.293617
147.596	0.293617
159.355	0.293617
172.079	0.293617
185.804	0.293617
Full Report Set
ASAP 2420 V2.06 (V2.06 J) Unit 1 Port 3 Serial #: 180 Page 1
Sample: Aug char 1
Operator: A Quinn
Submitter: Andrew Rollinson
File: C:\2420\DATA\ADS_DES\002-523.SMP
Started: 22/09/2015 11:04:56PM Analysis Adsorptive: N2
Completed: 23/09/2015 7:22:25PM Analysis Bath Temp.: 77.300 K
Report Time: 05/10/2015 10:27:02PM Thermal Correction: No
Sample Mass: 0.2422 g Warm Free Space: 16.6940 cm³ Measured
Cold Free Space: 49.0662 cm³ Equilibration Interval: 10 s
Ambient Temperature: 22.00 °C Low Pressure Dose: None
Automatic Degas: Yes
Incremental Pore Volume vs. Pore Width
Incremental Pore Volume
Pore Width (Nanometers)	Incremental Pore Volume (cm³/g)
1.48329	0.0115684
1.59052	0.00991157
1.71561	0.00876685
1.85858	0.008648
2.00155	0.00928708
2.16239	0.0106243
2.3411	0.0118324
2.5198	0.0128398
2.73426	0.0133277
2.94871	0.011631
3.18103	0.0102063
3.43122	0.009738
3.69929	0.00812712
4.00309	0.00730343
4.32477	0.00730977
4.66432	0.00732071
5.03961	0.00717545
5.43277	0.00683318
5.87954	0.00644392
6.34419	0.0061446
6.84458	0.00598171
7.39858	0.00485414
7.98832	0.00475115
8.63167	0.00576701
9.31077	0.00566195
10.0613	0.0043778
10.8655	0.00413132
11.7233	0.00411297
12.6526	0.00401568
13.6713	0.00400561
14.7614	0.00386361
15.9409	0.00391105
17.2097	0.00388154
18.5858	0.00354627
20.0691	0.00344426
21.6596	0.00354808
23.3931	0.00365081
25.2517	0.00368752
27.2711	0.00359181
29.4513	0.00259534
31.7924	0.00244005
34.3301	0.00304072
37.0644	0.00281894
40.0309	0.00263919
43.2298	0.00187884
46.6789	0.00174887
50.3961	0.00213354
54.4171	0.00183113
58.7597	0.00121135
63.4419	0.00106784
68.4994	0.00130105
73.9679	0.000890184
79.8653	0.000762475
86.2452	0.000794619
93.1255	0.000511569
100.56	0.000127693
108.566	0
117.233	0
126.58	0
136.677	0
147.596	0
159.355	0
172.079	0
185.804	0
Full Report Set
ASAP 2420 V2.06 (V2.06 J) Unit 1 Port 3 Serial #: 180 Page 1
Sample: Aug char 1
Operator: A Quinn
Submitter: Andrew Rollinson
File: C:\2420\DATA\ADS_DES\002-523.SMP
Started: 22/09/2015 11:04:56PM Analysis Adsorptive: N2
Completed: 23/09/2015 7:22:25PM Analysis Bath Temp.: 77.300 K
Report Time: 05/10/2015 10:27:02PM Thermal Correction: No
Sample Mass: 0.2422 g Warm Free Space: 16.6940 cm³ Measured
Cold Free Space: 49.0662 cm³ Equilibration Interval: 10 s
Ambient Temperature: 22.00 °C Low Pressure Dose: None
Automatic Degas: Yes
Differential Pore Volume vs. Pore Width
Differential Pore Volume
Pore Width (Nanometers)	Differential Pore Volume (cm³/g)
1.48329	0.381645
1.59052	0.313691
1.71561	0.259208
1.85858	0.258354
2.00155	0.282488
2.16239	0.312234
2.3411	0.356216
2.5198	0.380888
2.73426	0.390469
2.94871	0.35391
3.18103	0.31014
3.43122	0.297115
3.69929	0.242793
4.00309	0.215297
4.32477	0.220199
4.66432	0.220391
5.03961	0.216673
5.43277	0.204138
5.87954	0.191343
6.34419	0.186192
6.84458	0.179168
7.39858	0.144665
7.98832	0.141938
8.63167	0.173365
9.31077	0.170127
10.0613	0.130552
10.8655	0.124446
11.7233	0.124391
12.6526	0.120306
13.6713	0.119666
14.7614	0.115844
15.9409	0.117367
17.2097	0.116443
18.5858	0.10625
20.0691	0.103635
21.6596	0.106613
23.3931	0.109569
25.2517	0.110712
27.2711	0.107515
29.4513	0.077913
31.7924	0.0733075
34.3301	0.0912679
37.0644	0.0844999
40.0309	0.0789855
43.2298	0.0563157
46.6789	0.0525081
50.3961	0.0640568
54.4171	0.0549207
58.7597	0.0363544
63.4419	0.032064
68.4994	0.0390313
73.9679	0.0267036
79.8653	0.0228656
86.2452	0.0238228
93.1255	0.0153418
100.56	0.00383317
108.566	0
117.233	0
126.58	0
136.677	0
147.596	0
159.355	0
172.079	0
185.804	0
Full Report Set
ASAP 2420 V2.06 (V2.06 J) Unit 1 Port 3 Serial #: 180 Page 1
Sample: Aug char 1
Operator: A Quinn
Submitter: Andrew Rollinson
File: C:\2420\DATA\ADS_DES\002-523.SMP
Started: 22/09/2015 11:04:56PM Analysis Adsorptive: N2
Completed: 23/09/2015 7:22:25PM Analysis Bath Temp.: 77.300 K
Report Time: 05/10/2015 10:27:02PM Thermal Correction: No
Sample Mass: 0.2422 g Warm Free Space: 16.6940 cm³ Measured
Cold Free Space: 49.0662 cm³ Equilibration Interval: 10 s
Ambient Temperature: 22.00 °C Low Pressure Dose: None
Automatic Degas: Yes
Standard Deviation of Fit: 0.63892, cm³/g STP
Goodness of Fit
Input Data
Relative Pressure (P/Po)	Quantity Adsorbed (cm³/g STP)
0.0097173	136.992
0.0128735	141.247
0.0161023	144.818
0.0186946	147.254
0.0218025	149.753
0.0248252	152.008
0.0281624	154.267
0.0312018	156.206
0.0344	158.133
0.0375622	159.927
0.0406961	161.626
0.0438937	163.276
0.0470292	164.807
0.0501571	166.258
0.0523509	167.276
0.05627	168.992
0.0594512	170.354
0.0843138	179.298
0.10603	185.908
0.131352	192.645
0.157708	198.817
0.184508	204.45
0.211525	209.62
0.23791	214.256
0.263253	218.391
0.287804	222.164
0.312104	225.723
0.336509	229.114
0.358369	232.066
0.383303	235.292
0.408344	238.413
0.433608	241.451
0.458628	244.421
0.484025	247.357
0.508931	250.247
0.534179	253.158
0.559302	256.077
0.584304	259.012
0.609348	262.002
0.634515	265.066
0.659461	268.164
0.684585	271.367
0.70939	274.699
0.734435	278.202
0.759319	281.862
0.784225	285.764
0.808928	289.959
0.833765	294.533
0.858278	299.611
0.888239	306.766
0.913758	314.276
0.937816	323.386
0.981504	349.698
0.993209	358.609
Model Fit
Relative Pressure (P/Po)	Quantity Adsorbed (cm³/g STP)
0.0117837	140.203
0.0145155	142.414
0.0177065	147.499
0.0213984	149.583
0.0256312	151.626
0.0304422	156.192
0.0358654	158.257
0.0419308	162.946
0.0486636	165.095
0.056084	169.824
0.0642067	172.147
0.0730404	174.563
0.0825882	179.725
0.0928471	182.123
0.103808	184.432
0.115456	189.71
0.127772	191.688
0.140731	193.53
0.154302	198.81
0.168452	200.394
0.183144	205.902
0.198337	207.297
0.213989	208.634
0.230053	214.27
0.246485	215.497
0.263236	216.697
0.280259	221.759
0.297506	222.901
0.314931	227.567
0.332486	228.678
0.350127	229.798
0.367811	234.346
0.385494	235.44
0.403138	236.533
0.420705	240.49
0.438159	241.506
0.455467	245.146
0.472598	246.061
0.489524	246.938
0.50622	250.488
0.522661	251.273
0.538827	254.824
0.5547	255.538
0.570262	256.236
0.585499	259.718
0.6004	260.376
0.614954	263.764
0.629153	264.399
0.642991	265.037
0.656462	268.303
0.669563	268.928
0.682292	272.112
0.694649	272.715
0.706634	273.31
0.718248	276.416
0.729495	276.963
0.740378	279.589
0.7509	280.09
0.761068	282.673
0.770887	283.137
0.780363	286.191
0.789502	286.629
0.798311	287.064
0.806799	290.087
0.814972	290.513
0.822838	292.983
0.830405	293.408
0.837683	295.797
0.844677	296.221
0.851398	298.623
0.857853	299.032
0.86405	301.395
0.869999	301.778
0.875705	304.138
0.881179	304.496
0.886428	306.791
0.89146	307.132
0.896281	309.466
0.900901	309.801
0.905326	312.145
0.909563	312.483
0.91362	314.684
0.917503	315.031
0.92122	317.205
0.924775	317.555
0.928177	319.798
0.931431	320.134
0.934542	322.434
0.937517	322.75
0.940362	325.071
0.94308	325.374
0.945679	327.652
0.948162	327.952
0.950534	329.699
0.952801	331.377
0.954966	331.696
0.957034	333.742
0.95901	334.074
0.960896	336.012
0.962697	336.341
0.964417	338.174
0.966059	338.487
0.967626	339.876
0.969123	341.193
0.970551	341.495
0.971914	343.047
0.973215	343.362
0.974456	344.777
0.97564	345.119
0.976771	346.184
0.977849	347.172
0.978878	347.524
0.97986	348.642
0.980796	348.978
0.981689	349.841
0.982542	350.63
0.983354	350.967
0.984129	351.796
0.984869	352.162
0.985574	352.856
0.986247	353.251
0.986888	353.71
0.9875	354.114
0.988083	354.492
0.98864	354.867
0.98917	355.243
0.989676	355.636
0.990158	356.045
0.990618	356.477
0.991057	356.923
0.991475	357.374
0.991873	357.763
0.992253	358.197
0.992616	358.632
0.992961	359.124
Full Report Set
[truncated: 422 more rows]

## Sheet: FM7%_2
Full Report Set
ASAP 2420 V2.06 (V2.06 J) Unit 1 Port 4 Serial #: 180 Page 1
Sample: Aug char 2
Operator: A Quinn
Submitter: Andrew Rollinson
File: C:\2420\DATA\ADS_DES\002-524.SMP
Started: 22/09/2015 11:04:57PM Analysis Adsorptive: N2
Completed: 23/09/2015 7:22:28PM Analysis Bath Temp.: 77.300 K
Report Time: 05/10/2015 10:27:04PM Thermal Correction: No
Sample Mass: 0.2339 g Warm Free Space: 16.7362 cm³ Measured
Cold Free Space: 49.1818 cm³ Equilibration Interval: 10 s
Ambient Temperature: 22.00 °C Low Pressure Dose: None
Automatic Degas: Yes
Summary Report
Surface Area
Single point surface area at P/Po = 0.059613925: 707.8202 m²/g
BET Surface Area: 753.9259 m²/g
t-Plot Micropore Area: 581.9971 m²/g
t-Plot External Surface Area: 171.9288 m²/g
BJH Adsorption cumulative surface area of pores
between 3.8000 nm and 102.0000 nm diameter: 102.203 m²/g
BJH Desorption cumulative surface area of pores
between 3.8000 nm and 102.0000 nm diameter: 116.4836 m²/g
Pore Volume
Single point adsorption total pore volume of pores
less than 356.1699 nm diameter at P/Po = 0.994558368: 0.579744 cm³/g
t-Plot micropore volume: 0.285921 cm³/g
BJH Adsorption cumulative volume of pores
between 3.8000 nm and 102.0000 nm diameter: 0.239647 cm³/g
BJH Desorption cumulative volume of pores
between 3.8000 nm and 102.0000 nm diameter: 0.239516 cm³/g
Pore Size
Adsorption average pore width (4V/A by BET): 3.07587 nm
BJH Adsorption average pore diameter (4V/A): 9.3793 nm
BJH Desorption average pore diameter (4V/A): 8.2249 nm
DFT Pore Size
Volume in Pores < 1.483 nm : 0.15195 cm³/g
Total Volume in Pores <= 233.913 nm : 0.47438 cm³/g
Area in Pores > 233.913 nm : 13.303 m²/g
Total Area in Pores >= 1.483 nm : 175.512 m²/g
Full Report Set
ASAP 2420 V2.06 (V2.06 J) Unit 1 Port 4 Serial #: 180 Page 1
Sample: Aug char 2
Operator: A Quinn
Submitter: Andrew Rollinson
File: C:\2420\DATA\ADS_DES\002-524.SMP
Started: 22/09/2015 11:04:57PM Analysis Adsorptive: N2
Completed: 23/09/2015 7:22:28PM Analysis Bath Temp.: 77.300 K
Report Time: 05/10/2015 10:27:05PM Thermal Correction: No
Sample Mass: 0.2339 g Warm Free Space: 16.7362 cm³ Measured
Cold Free Space: 49.1818 cm³ Equilibration Interval: 10 s
Ambient Temperature: 22.00 °C Low Pressure Dose: None
Automatic Degas: Yes
Isotherm Tabular Report
Quantity
Relative Absolute Adsorbed Elapsed Saturation
Pressure Pressure (cm³/g Time Pressure
(P/Po) (mmHg) STP) (h:min) (mmHg)
-----
00:50 755.245361
0.009771787 7.379894 139.2849 03:32 755.224670
0.012972024 9.792313 143.6745 04:05 754.879333
0.015494917 11.697674 146.3506 04:16 754.936218
0.018812115 14.201714 149.4664 04:29 754.923828
0.021881710 16.519386 152.0537 04:41 754.940369
0.025048468 18.910980 154.4021 04:50 754.975525
0.028037562 21.171383 156.5061 04:59 755.107849
0.031403556 23.713947 158.6565 05:07 755.135742
0.034403815 25.982681 160.4900 05:16 755.226746
0.037697967 28.472149 162.3631 05:23 755.270142
0.040747579 30.777325 164.0143 05:30 755.316650
0.043922072 33.175163 165.6574 05:37 755.318726
0.047035333 35.525112 167.2078 05:45 755.285645
0.050174802 37.900043 168.7113 05:52 755.360107
0.052359235 39.548237 169.7433 05:59 755.324951
0.056348924 42.563496 171.5058 06:06 755.355957
0.059613925 45.032139 172.9053 06:13 755.396301
0.081296787 61.421375 180.8614 06:22 755.520325
0.105748327 79.902336 188.4541 06:31 755.589600
0.131698254 99.507790 195.4129 06:39 755.574097
0.158005787 119.400597 201.6613 06:47 755.672302
0.184978714 139.786926 207.4090 06:54 755.691956
0.211937041 160.167007 212.6500 07:02 755.729187
0.238279394 180.088974 217.3780 07:09 755.789124
0.263370196 199.050980 221.6256 07:16 755.783997
0.288028340 217.702698 225.5568 07:23 755.837769
0.312443625 236.176392 229.2622 07:29 755.900818
0.336918656 254.694855 232.8403 07:35 755.953552
0.359118246 271.491180 235.9672 07:41 755.993835
0.383760585 290.146027 239.3408 07:48 756.059998
0.409059377 309.308960 242.6735 07:54 756.146851
0.434143067 328.316772 245.8804 08:00 756.240967
0.459204987 347.325623 249.0511 08:06 756.362915
0.484534475 366.497955 252.2095 08:11 756.391907
0.509716781 385.561981 255.3452 08:17 756.423950
0.534764328 404.567688 258.4789 08:23 756.534546
0.559953837 423.660889 261.6472 08:29 756.599670
0.585055065 442.653076 264.8332 08:34 756.600708
0.610106422 461.650482 268.0732 08:40 756.672058
0.635215687 480.662445 271.3963 08:46 756.691711
0.660246205 499.619232 274.8079 08:52 756.716553
0.685319343 518.634277 278.3401 08:58 756.777527
0.710390566 537.622314 282.0161 09:04 756.798218
0.735404637 556.614502 285.8277 09:10 756.881958
0.760161438 575.377625 289.8453 09:16 756.915039
0.785210297 594.381287 294.1626 09:22 756.970825
0.810027190 613.187073 298.7553 09:29 756.995667
0.834889236 632.048096 303.7310 09:35 757.044250
0.865023032 654.894714 310.5117 09:47 757.083557
0.885314167 670.297974 315.7891 09:53 757.130066
0.913605720 691.780701 324.5648 10:04 757.198303
0.937995710 710.300171 334.5628 10:15 757.253113
0.983471100 744.793457 365.2656 10:32 757.310974
0.994558368 753.306152 374.8022 10:42 757.427795
10:47 757.517761
0.968090628 733.427917 362.2272 11:01 757.602539
0.938240039 710.892578 348.2842 11:12 757.687317
0.900931347 682.630798 336.3470 11:23 757.694580
0.868018894 657.665344 328.1273 11:32 757.662476
0.843447232 639.114624 323.0030 11:41 757.741089
0.811703592 615.017517 317.1974 11:51 757.687317
0.784879825 594.663452 312.7533 11:57 757.649048
0.754319127 571.538818 308.0466 12:04 757.688354
0.723112079 547.951904 303.4986 12:10 757.768982
0.692009384 524.409729 299.1422 12:16 757.807251
0.660825761 500.785370 294.9482 12:23 757.817566
0.629802062 477.305664 290.8918 12:29 757.866150
0.598778604 453.808289 286.9085 12:35 757.889954
0.567936415 430.442108 282.9810 12:41 757.905457
0.537109637 407.072784 279.0336 12:48 757.895142
0.506261168 383.724274 275.0221 12:54 757.957153
0.475545231 360.450775 264.2684 13:12 757.973694
0.445780049 337.926880 254.0286 13:24 758.057434
0.411439664 311.893188 247.1223 13:33 758.053284
0.369205863 279.875824 240.9218 13:41 758.048157
0.352511055 267.247314 238.6389 13:46 758.124634
0.321243740 243.543793 234.2893 13:52 758.127747
0.290114667 219.937073 229.7443 13:58 758.103943
0.259049017 196.385544 224.9270 14:05 758.101868
0.228201147 172.986038 219.8020 14:12 758.041931
0.197457777 149.681274 214.2262 14:19 758.041931
0.166707520 126.367149 208.0638 14:26 758.017090
0.136114747 103.173790 201.1605 14:33 757.991272
0.100326564 76.054131 191.6839 14:43 758.065735
Full Report Set
ASAP 2420 V2.06 (V2.06 J) Unit 1 Port 4 Serial #: 180 Page 1
Sample: Aug char 2
Operator: A Quinn
Submitter: Andrew Rollinson
File: C:\2420\DATA\ADS_DES\002-524.SMP
Started: 22/09/2015 11:04:57PM Analysis Adsorptive: N2
Completed: 23/09/2015 7:22:28PM Analysis Bath Temp.: 77.300 K
Report Time: 05/10/2015 10:27:05PM Thermal Correction: No
Sample Mass: 0.2339 g Warm Free Space: 16.7362 cm³ Measured
Cold Free Space: 49.1818 cm³ Equilibration Interval: 10 s
Ambient Temperature: 22.00 °C Low Pressure Dose: None
Automatic Degas: Yes
Isotherm Linear Plot
Aug char 2 - Adsorption
Relative Pressure (P/Po)	Quantity Adsorbed (cm³/g STP)
0.00977179	139.285
0.012972	143.674
0.0154949	146.351
0.0188121	149.466
0.0218817	152.054
0.0250485	154.402
0.0280376	156.506
0.0314036	158.657
0.0344038	160.49
0.037698	162.363
0.0407476	164.014
0.0439221	165.657
0.0470353	167.208
0.0501748	168.711
0.0523592	169.743
0.0563489	171.506
0.0596139	172.905
0.0812968	180.861
0.105748	188.454
0.131698	195.413
0.158006	201.661
0.184979	207.409
0.211937	212.65
0.238279	217.378
0.26337	221.626
0.288028	225.557
0.312444	229.262
0.336919	232.84
0.359118	235.967
0.383761	239.341
0.409059	242.674
0.434143	245.88
0.459205	249.051
0.484534	252.209
0.509717	255.345
0.534764	258.479
0.559954	261.647
0.585055	264.833
0.610106	268.073
0.635216	271.396
0.660246	274.808
0.685319	278.34
0.710391	282.016
0.735405	285.828
0.760161	289.845
0.78521	294.163
0.810027	298.755
0.834889	303.731
0.865023	310.512
0.885314	315.789
0.913606	324.565
0.937996	334.563
0.983471	365.266
0.994558	374.802
Aug char 2 - Desorption
Relative Pressure (P/Po)	Quantity Adsorbed (cm³/g STP)
0.968091	362.227
0.93824	348.284
0.900931	336.347
0.868019	328.127
0.843447	323.003
0.811704	317.197
0.78488	312.753
0.754319	308.047
0.723112	303.499
0.692009	299.142
0.660826	294.948
0.629802	290.892
0.598779	286.908
0.567936	282.981
0.53711	279.034
0.506261	275.022
0.475545	264.268
0.44578	254.029
0.41144	247.122
0.369206	240.922
0.352511	238.639
0.321244	234.289
0.290115	229.744
0.259049	224.927
0.228201	219.802
0.197458	214.226
0.166708	208.064
0.136115	201.16
0.100327	191.684
Full Report Set
ASAP 2420 V2.06 (V2.06 J) Unit 1 Port 4 Serial #: 180 Page 1
Sample: Aug char 2
Operator: A Quinn
Submitter: Andrew Rollinson
File: C:\2420\DATA\ADS_DES\002-524.SMP
Started: 22/09/2015 11:04:57PM Analysis Adsorptive: N2
Completed: 23/09/2015 7:22:28PM Analysis Bath Temp.: 77.300 K
Report Time: 05/10/2015 10:27:05PM Thermal Correction: No
Sample Mass: 0.2339 g Warm Free Space: 16.7362 cm³ Measured
Cold Free Space: 49.1818 cm³ Equilibration Interval: 10 s
Ambient Temperature: 22.00 °C Low Pressure Dose: None
Automatic Degas: Yes
BET Surface Area Report
BET Surface Area: 753.9259 ± 1.7654 m²/g
Slope: 0.005750 ± 0.000014 g/cm³ STP
Y-Intercept: 0.000024 ± 0.000001 g/cm³ STP
C: 236.744548
Qm: 173.1889 cm³/g STP
Correlation Coefficient: 0.9999779
Molecular Cross-Sectional Area: 0.1620 nm²
Quantity
Relative Adsorbed
Pressure (cm³/g 1/[Q(Po/P
(P/Po) STP) - 1)]
---
0.031403556 158.6565 0.000204
0.034403815 160.4900 0.000222
0.037697967 162.3631 0.000241
0.040747579 164.0143 0.000259
0.043922072 165.6574 0.000277
0.047035333 167.2078 0.000295
0.050174802 168.7113 0.000313
0.052359235 169.7433 0.000326
0.056348924 171.5058 0.000348
0.059613925 172.9053 0.000367
Full Report Set
ASAP 2420 V2.06 (V2.06 J) Unit 1 Port 4 Serial #: 180 Page 1
Sample: Aug char 2
Operator: A Quinn
Submitter: Andrew Rollinson
File: C:\2420\DATA\ADS_DES\002-524.SMP
Started: 22/09/2015 11:04:57PM Analysis Adsorptive: N2
Completed: 23/09/2015 7:22:28PM Analysis Bath Temp.: 77.300 K
Report Time: 05/10/2015 10:27:05PM Thermal Correction: No
Sample Mass: 0.2339 g Warm Free Space: 16.7362 cm³ Measured
Cold Free Space: 49.1818 cm³ Equilibration Interval: 10 s
Ambient Temperature: 22.00 °C Low Pressure Dose: None
Automatic Degas: Yes
BET Surface Area Plot
Aug char 2
Relative Pressure (P/Po)	1/[Q(Po/P - 1)]
0.0314036	0.000204352
0.0344038	0.000222005
0.037698	0.000241279
0.0407476	0.000258992
0.0439221	0.000277318
0.0470353	0.000295183
0.0501748	0.000313111
0.0523592	0.000325504
0.0563489	0.000348173
0.0596139	0.000366634
Full Report Set
ASAP 2420 V2.06 (V2.06 J) Unit 1 Port 4 Serial #: 180 Page 1
Sample: Aug char 2
Operator: A Quinn
Submitter: Andrew Rollinson
File: C:\2420\DATA\ADS_DES\002-524.SMP
Started: 22/09/2015 11:04:57PM Analysis Adsorptive: N2
Completed: 23/09/2015 7:22:28PM Analysis Bath Temp.: 77.300 K
Report Time: 05/10/2015 10:27:05PM Thermal Correction: No
Sample Mass: 0.2339 g Warm Free Space: 16.7362 cm³ Measured
Cold Free Space: 49.1818 cm³ Equilibration Interval: 10 s
Ambient Temperature: 22.00 °C Low Pressure Dose: None
Automatic Degas: Yes
t-Plot Report
Micropore Volume: 0.285921 cm³/g
Micropore Area: 581.9971 m²/g
External Surface Area: 171.9288 m²/g
Slope: 111.151250 ± 1.661853 cm³/g·nm STP
Y-Intercept: 184.846757 ± 1.348822 cm³/g STP
Correlation Coefficient: 0.999665
Surface Area Correction Factor: 1.000
Density Conversion Factor: 0.0015468
Total Surface Area (BET): 753.9259 m²/g
Thickness Range: 0.74000 nm to 0.90000 nm
Thickness Equation: Harkins and Jura
t = [ 13.99 / ( 0.034 - log(P/Po) ) ] ^ 0.5
Quantity
Relative Statistical Adsorbed
Pressure Thickness (cm³/g
(P/Po) (nm) STP) Fitted
----
0.009771787 0.26162 139.2849
0.012972024 0.26986 143.6745
0.015494917 0.27546 146.3506
0.018812115 0.28197 149.4664
0.021881710 0.28738 152.0537
0.025048468 0.29250 154.4021
0.028037562 0.29698 156.5061
0.031403556 0.30170 158.6565
0.034403815 0.30566 160.4900
0.037697967 0.30980 162.3631
0.040747579 0.31345 164.0143
0.043922072 0.31710 165.6574
0.047035333 0.32054 167.2078
0.050174802 0.32390 168.7113
0.052359235 0.32617 169.7433
0.056348924 0.33020 171.5058
0.059613925 0.33339 172.9053
0.081296787 0.35281 180.8614
0.105748327 0.37223 188.4541
0.131698254 0.39114 195.4129
0.158005787 0.40924 201.6613
0.184978714 0.42712 207.4090
0.211937041 0.44459 212.6500
0.238279394 0.46148 217.3780
0.263370196 0.47756 221.6256
0.288028340 0.49345 225.5568
0.312443625 0.50936 229.2622
0.336918656 0.52557 232.8403
0.359118246 0.54057 235.9672
0.383760585 0.55761 239.3408
0.409059377 0.57563 242.6735
0.434143067 0.59410 245.8804
0.459204987 0.61326 249.0511
0.484534475 0.63343 252.2095
0.509716781 0.65442 255.3452
0.534764328 0.67634 258.4789
0.559953837 0.69959 261.6472
0.585055065 0.72412 264.8332
0.610106422 0.75018 268.0732 *
0.635215687 0.77809 271.3963 *
0.660246205 0.80799 274.8079 *
0.685319343 0.84035 278.3401 *
0.710390566 0.87554 282.0161 *
0.735404637 0.91398 285.8277
0.760161438 0.95594 289.8453
0.785210297 1.00318 294.1626
0.810027190 1.05581 298.7553
0.834889236 1.11579 303.7310
0.865023032 1.20112 310.5117
0.885314167 1.26880 315.7891
0.913605720 1.38207 324.5648
0.937995710 1.50459 334.5628
0.983471100 1.84187 365.2656
0.994558368 1.96128 374.8022
Full Report Set
ASAP 2420 V2.06 (V2.06 J) Unit 1 Port 4 Serial #: 180 Page 1
Sample: Aug char 2
Operator: A Quinn
Submitter: Andrew Rollinson
File: C:\2420\DATA\ADS_DES\002-524.SMP
Started: 22/09/2015 11:04:57PM Analysis Adsorptive: N2
Completed: 23/09/2015 7:22:28PM Analysis Bath Temp.: 77.300 K
Report Time: 05/10/2015 10:27:05PM Thermal Correction: No
Sample Mass: 0.2339 g Warm Free Space: 16.7362 cm³ Measured
Cold Free Space: 49.1818 cm³ Equilibration Interval: 10 s
Ambient Temperature: 22.00 °C Low Pressure Dose: None
Automatic Degas: Yes
t-Plot
Harkins and Jura
Aug char 2
Thickness (nm)	Quantity Adsorbed (cm³/g STP)
0.750176	268.073
0.778088	271.396
0.807986	274.808
0.840348	278.34
0.875536	282.016
Not Fitted Points
Thickness (nm)	Quantity Adsorbed (cm³/g STP)
0.261617	139.285
0.269865	143.674
0.275455	146.351
0.281972	149.466
0.287384	152.054
0.292497	154.402
0.296976	156.506
0.301696	158.657
0.305662	160.49
0.309797	162.363
0.313451	164.014
0.3171	165.657
0.320544	167.208
0.323899	168.711
0.326171	169.743
0.330199	171.506
0.333393	172.905
0.352809	180.861
0.372226	188.454
0.391143	195.413
0.409242	201.661
0.427116	207.409
0.444586	212.65
0.461482	217.378
0.477557	221.626
0.493446	225.557
0.509357	229.262
0.525569	232.84
0.540566	235.967
0.557612	239.341
0.575629	242.674
0.594101	245.88
0.613255	249.051
0.633429	252.209
0.654415	255.345
0.676337	258.479
0.699587	261.647
0.724125	264.833
0.913978	285.828
0.955938	289.845
1.00318	294.163
1.05581	298.755
1.11579	303.731
1.20112	310.512
1.2688	315.789
1.38207	324.565
1.50459	334.563
1.84187	365.266
1.96128	374.802
Full Report Set
ASAP 2420 V2.06 (V2.06 J) Unit 1 Port 4 Serial #: 180 Page 1
Sample: Aug char 2
Operator: A Quinn
Submitter: Andrew Rollinson
File: C:\2420\DATA\ADS_DES\002-524.SMP
Started: 22/09/2015 11:04:57PM Analysis Adsorptive: N2
Completed: 23/09/2015 7:22:28PM Analysis Bath Temp.: 77.300 K
Report Time: 05/10/2015 10:27:05PM Thermal Correction: No
Sample Mass: 0.2339 g Warm Free Space: 16.7362 cm³ Measured
Cold Free Space: 49.1818 cm³ Equilibration Interval: 10 s
Ambient Temperature: 22.00 °C Low Pressure Dose: None
Automatic Degas: Yes
BJH Adsorption Pore Distribution Report
Faas Correction
Halsey
t = 3.54 [ -5 / ln(P/Po) ] ^ 0.333
Diameter Range: 3.8000 nm to 102.0000 nm
Adsorbate Property Factor: 0.95300 nm
Density Conversion Factor: 0.0015468
Fraction of Pores Open at Both Ends: 0.00
Incremental Cumulative Cumulative
Average Pore Pore Incremental Pore
Pore Diameter Diameter Volume Volume Pore Area Area
Range (nm) (nm) (cm³/g) (cm³/g) (m²/g) (m²/g)
------
119.1 - 32.8 38.4 0.055565 0.055565 5.795 5.795
32.8 - 23.8 26.8 0.017956 0.073521 2.678 8.473
23.8 - 18.1 20.1 0.016233 0.089754 3.226 11.699
18.1 - 15.5 16.6 0.009995 0.099749 2.415 14.115
15.5 - 12.7 13.8 0.013214 0.112963 3.832 17.946
12.7 - 11.1 11.8 0.009958 0.122921 3.382 21.328
11.1 - 9.8 10.4 0.009430 0.132351 3.634 24.962
9.8 - 8.8 9.3 0.009078 0.141429 3.918 28.881
8.8 - 8.0 8.4 0.008644 0.150073 4.131 33.012
8.0 - 7.3 7.6 0.008368 0.158441 4.390 37.402
7.3 - 6.7 7.0 0.008259 0.166700 4.724 42.126
6.7 - 6.2 6.5 0.008105 0.174805 5.023 47.149
6.2 - 5.8 6.0 0.007993 0.182798 5.341 52.490
5.8 - 5.4 5.6 0.007944 0.190742 5.698 58.188
5.4 - 5.1 5.2 0.007905 0.198647 6.064 64.252
5.1 - 4.7 4.9 0.007931 0.206577 6.486 70.737
4.7 - 4.5 4.6 0.008059 0.214636 7.008 77.745
4.5 - 4.2 4.3 0.008142 0.222778 7.510 85.255
4.2 - 4.0 4.1 0.008315 0.231093 8.119 93.374
4.0 - 3.8 3.9 0.008554 0.239647 8.829 102.203
Full Report Set
ASAP 2420 V2.06 (V2.06 J) Unit 1 Port 4 Serial #: 180 Page 1
Sample: Aug char 2
Operator: A Quinn
Submitter: Andrew Rollinson
File: C:\2420\DATA\ADS_DES\002-524.SMP
Started: 22/09/2015 11:04:57PM Analysis Adsorptive: N2
Completed: 23/09/2015 7:22:28PM Analysis Bath Temp.: 77.300 K
Report Time: 05/10/2015 10:27:05PM Thermal Correction: No
Sample Mass: 0.2339 g Warm Free Space: 16.7362 cm³ Measured
Cold Free Space: 49.1818 cm³ Equilibration Interval: 10 s
Ambient Temperature: 22.00 °C Low Pressure Dose: None
Automatic Degas: Yes
BJH Adsorption Cumulative Pore Volume (Larger)
Halsey : Faas Correction
Aug char 2
Pore Diameter (nm)	Pore Volume (cm³/g)
32.8106	0.0555655
23.8005	0.0735213
18.0981	0.0897545
15.4585	0.0997493
12.714	0.112963
11.0909	0.122921
9.8356	0.132351
8.82403	0.141429
8.00589	0.150073
7.31568	0.158441
6.72907	0.1667
6.2246	0.174805
5.78622	0.182798
5.39939	0.190742
5.05674	0.198647
4.74938	0.206577
4.47125	0.214636
4.22013	0.222778
3.98945	0.231093
3.77628	0.239647
Full Report Set
ASAP 2420 V2.06 (V2.06 J) Unit 1 Port 4 Serial #: 180 Page 1
Sample: Aug char 2
Operator: A Quinn
Submitter: Andrew Rollinson
File: C:\2420\DATA\ADS_DES\002-524.SMP
Started: 22/09/2015 11:04:57PM Analysis Adsorptive: N2
Completed: 23/09/2015 7:22:28PM Analysis Bath Temp.: 77.300 K
Report Time: 05/10/2015 10:27:05PM Thermal Correction: No
Sample Mass: 0.2339 g Warm Free Space: 16.7362 cm³ Measured
Cold Free Space: 49.1818 cm³ Equilibration Interval: 10 s
Ambient Temperature: 22.00 °C Low Pressure Dose: None
Automatic Degas: Yes
BJH Adsorption dV/dD Pore Volume
Halsey : Faas Correction
Aug char 2
Pore Diameter (nm)	Pore Volume (cm³/g·nm)
38.3525	0.000643943
26.8199	0.00199286
20.128	0.00284671
16.5526	0.00378654
13.7936	0.00481455
11.7791	0.00613534
10.3784	0.00751214
9.26734	0.00897417
8.36918	0.0105651
7.62466	0.0121241
6.99363	0.0140794
6.45358	0.0160659
5.9863	0.0182326
5.57669	0.0205367
5.21442	0.0230697
4.89125	0.0258022
4.59994	0.0289744
4.33665	0.0324248
4.09664	0.0360433
3.87544	0.0401267
Full Report Set
ASAP 2420 V2.06 (V2.06 J) Unit 1 Port 4 Serial #: 180 Page 1
Sample: Aug char 2
Operator: A Quinn
Submitter: Andrew Rollinson
File: C:\2420\DATA\ADS_DES\002-524.SMP
Started: 22/09/2015 11:04:57PM Analysis Adsorptive: N2
Completed: 23/09/2015 7:22:28PM Analysis Bath Temp.: 77.300 K
Report Time: 05/10/2015 10:27:05PM Thermal Correction: No
Sample Mass: 0.2339 g Warm Free Space: 16.7362 cm³ Measured
Cold Free Space: 49.1818 cm³ Equilibration Interval: 10 s
Ambient Temperature: 22.00 °C Low Pressure Dose: None
Automatic Degas: Yes
BJH Adsorption dV/dlog(D) Pore Volume
Halsey : Faas Correction
BJH Adsorption dV/dlog(D) Pore Volume
Pore Diameter (nm)	dV/dlog(D) Pore Volume (cm³/g·Å)
38.3525	0.0992422
26.8199	0.128782
20.128	0.136466
16.5526	0.145985
13.7936	0.155664
11.7791	0.167887
10.3784	0.180769
9.26734	0.1926
8.36918	0.204549
7.62466	0.21372
6.99363	0.227526
6.45358	0.239477
5.9863	0.252008
5.57669	0.264364
5.21442	0.277616
4.89125	0.291204
4.59994	0.307488
4.33665	0.324362
4.09664	0.340578
3.87544	0.358667
BJH Adsorption Cumulative Pore Volume (Larger)
Pore Diameter (nm)	Pore Volume (cm³/g)
32.8106	0.0555655
23.8005	0.0735213
18.0981	0.0897545
15.4585	0.0997493
12.714	0.112963
11.0909	0.122921
9.8356	0.132351
8.82403	0.141429
8.00589	0.150073
7.31568	0.158441
6.72907	0.1667
6.2246	0.174805
5.78622	0.182798
5.39939	0.190742
5.05674	0.198647
4.74938	0.206577
4.47125	0.214636
4.22013	0.222778
3.98945	0.231093
3.77628	0.239647
Full Report Set
ASAP 2420 V2.06 (V2.06 J) Unit 1 Port 4 Serial #: 180 Page 1
Sample: Aug char 2
Operator: A Quinn
Submitter: Andrew Rollinson
File: C:\2420\DATA\ADS_DES\002-524.SMP
Started: 22/09/2015 11:04:57PM Analysis Adsorptive: N2
Completed: 23/09/2015 7:22:28PM Analysis Bath Temp.: 77.300 K
Report Time: 05/10/2015 10:27:05PM Thermal Correction: No
Sample Mass: 0.2339 g Warm Free Space: 16.7362 cm³ Measured
Cold Free Space: 49.1818 cm³ Equilibration Interval: 10 s
Ambient Temperature: 22.00 °C Low Pressure Dose: None
Automatic Degas: Yes
BJH Adsorption Cumulative Pore Area (Larger)
Halsey : Faas Correction
Aug char 2
Pore Diameter (nm)	Pore Area (m²/g)
32.8106	5.79523
23.8005	8.47321
18.0981	11.6992
15.4585	14.1145
12.714	17.9463
11.0909	21.328
9.8356	24.9624
8.82403	28.8807
8.00589	33.0119
7.31568	37.402
6.72907	42.1258
6.2246	47.1492
5.78622	52.4899
5.39939	58.1881
5.05674	64.2519
4.74938	70.7375
4.47125	77.7451
4.22013	85.2553
3.98945	93.374
3.77628	102.203
Full Report Set
ASAP 2420 V2.06 (V2.06 J) Unit 1 Port 4 Serial #: 180 Page 1
Sample: Aug char 2
Operator: A Quinn
Submitter: Andrew Rollinson
File: C:\2420\DATA\ADS_DES\002-524.SMP
Started: 22/09/2015 11:04:57PM Analysis Adsorptive: N2
Completed: 23/09/2015 7:22:28PM Analysis Bath Temp.: 77.300 K
Report Time: 05/10/2015 10:27:05PM Thermal Correction: No
Sample Mass: 0.2339 g Warm Free Space: 16.7362 cm³ Measured
Cold Free Space: 49.1818 cm³ Equilibration Interval: 10 s
Ambient Temperature: 22.00 °C Low Pressure Dose: None
Automatic Degas: Yes
BJH Adsorption dA/dD Pore Area
Halsey : Faas Correction
Aug char 2
Pore Diameter (nm)	Pore Area (m²/g·nm)
38.3525	0.0671604
26.8199	0.297221
20.128	0.565722
16.5526	0.915032
13.7936	1.39617
11.7791	2.08347
10.3784	2.89531
9.26734	3.87346
8.36918	5.04952
7.62466	6.36049
6.99363	8.05269
6.45358	9.95784
5.9863	12.1829
5.57669	14.7304
5.21442	17.6969
4.89125	21.1007
4.59994	25.1954
4.33665	29.9077
4.09664	35.1931
3.87544	41.4164
Full Report Set
ASAP 2420 V2.06 (V2.06 J) Unit 1 Port 4 Serial #: 180 Page 1
Sample: Aug char 2
Operator: A Quinn
Submitter: Andrew Rollinson
File: C:\2420\DATA\ADS_DES\002-524.SMP
Started: 22/09/2015 11:04:57PM Analysis Adsorptive: N2
Completed: 23/09/2015 7:22:28PM Analysis Bath Temp.: 77.300 K
Report Time: 05/10/2015 10:27:05PM Thermal Correction: No
Sample Mass: 0.2339 g Warm Free Space: 16.7362 cm³ Measured
Cold Free Space: 49.1818 cm³ Equilibration Interval: 10 s
Ambient Temperature: 22.00 °C Low Pressure Dose: None
Automatic Degas: Yes
BJH Adsorption dA/dlog(D) Pore Area
Halsey : Faas Correction
BJH Adsorption dA/dlog(D) Pore Area
Pore Diameter (nm)	dA/dlog(D) Pore Area (m²/g·Å)
38.3525	10.3505
26.8199	19.2069
20.128	27.1197
16.5526	35.2778
13.7936	45.1408
11.7791	57.0117
10.3784	69.6715
9.26734	83.1308
8.36918	97.7631
7.62466	112.121
6.99363	130.133
6.45358	148.431
5.9863	168.39
5.57669	189.621
5.21442	212.96
4.89125	238.143
4.59994	267.384
4.33665	299.183
4.09664	332.544
3.87544	370.195
BJH Adsorption Cumulative Pore Area (Larger)
Pore Diameter (nm)	Pore Area (m²/g)
32.8106	5.79523
23.8005	8.47321
18.0981	11.6992
15.4585	14.1145
12.714	17.9463
11.0909	21.328
9.8356	24.9624
8.82403	28.8807
8.00589	33.0119
7.31568	37.402
6.72907	42.1258
6.2246	47.1492
5.78622	52.4899
5.39939	58.1881
5.05674	64.2519
4.74938	70.7375
4.47125	77.7451
4.22013	85.2553
3.98945	93.374
3.77628	102.203
Full Report Set
ASAP 2420 V2.06 (V2.06 J) Unit 1 Port 4 Serial #: 180 Page 1
Sample: Aug char 2
Operator: A Quinn
Submitter: Andrew Rollinson
File: C:\2420\DATA\ADS_DES\002-524.SMP
Started: 22/09/2015 11:04:57PM Analysis Adsorptive: N2
Completed: 23/09/2015 7:22:28PM Analysis Bath Temp.: 77.300 K
Report Time: 05/10/2015 10:27:05PM Thermal Correction: No
Sample Mass: 0.2339 g Warm Free Space: 16.7362 cm³ Measured
Cold Free Space: 49.1818 cm³ Equilibration Interval: 10 s
Ambient Temperature: 22.00 °C Low Pressure Dose: None
Automatic Degas: Yes
BJH Desorption Pore Distribution Report
Faas Correction
Halsey
t = 3.54 [ -5 / ln(P/Po) ] ^ 0.333
Diameter Range: 3.8000 nm to 102.0000 nm
Adsorbate Property Factor: 0.95300 nm
Density Conversion Factor: 0.0015468
Fraction of Pores Open at Both Ends: 0.00
Incremental Cumulative Cumulative
Average Pore Pore Incremental Pore
Pore Diameter Diameter Volume Volume Pore Area Area
Range (nm) (nm) (cm³/g) (cm³/g) (m²/g) (m²/g)
------
356.2 - 62.6 70.7 0.021716 0.021716 1.228 1.228
62.6 - 32.9 39.0 0.024818 0.046534 2.542 3.770
32.9 - 20.8 24.1 0.022108 0.068643 3.663 7.434
20.8 - 15.8 17.6 0.015748 0.084391 3.585 11.019
15.8 - 13.4 14.4 0.010054 0.094445 2.800 13.819
13.4 - 11.2 12.1 0.011717 0.106162 3.887 17.706
11.2 - 9.8 10.4 0.009210 0.115373 3.545 21.251
9.8 - 8.6 9.1 0.010029 0.125401 4.400 25.651
8.6 - 7.6 8.1 0.009980 0.135381 4.955 30.606
7.6 - 6.9 7.2 0.009844 0.145225 5.466 36.072
6.9 - 6.2 6.5 0.009733 0.154958 5.983 42.055
6.2 - 5.7 5.9 0.009670 0.164628 6.526 48.581
5.7 - 5.2 5.4 0.009754 0.174382 7.180 55.761
5.2 - 4.8 5.0 0.009883 0.184264 7.889 63.650
4.8 - 4.5 4.6 0.010223 0.194487 8.809 72.459
4.5 - 4.2 4.3 0.010701 0.205188 9.917 82.376
4.2 - 3.9 4.0 0.034328 0.239516 34.107 116.484
Full Report Set
ASAP 2420 V2.06 (V2.06 J) Unit 1 Port 4 Serial #: 180 Page 1
Sample: Aug char 2
Operator: A Quinn
Submitter: Andrew Rollinson
File: C:\2420\DATA\ADS_DES\002-524.SMP
Started: 22/09/2015 11:04:57PM Analysis Adsorptive: N2
Completed: 23/09/2015 7:22:28PM Analysis Bath Temp.: 77.300 K
Report Time: 05/10/2015 10:27:05PM Thermal Correction: No
Sample Mass: 0.2339 g Warm Free Space: 16.7362 cm³ Measured
Cold Free Space: 49.1818 cm³ Equilibration Interval: 10 s
Ambient Temperature: 22.00 °C Low Pressure Dose: None
Automatic Degas: Yes
BJH Desorption Cumulative Pore Volume (Larger)
Halsey : Faas Correction
Aug char 2
Pore Diameter (nm)	Pore Volume (cm³/g)
62.5636	0.021716
32.9245	0.0465343
20.838	0.0686428
15.7863	0.0843905
13.3767	0.094445
11.1754	0.106162
9.80892	0.115373
8.60485	0.125401
7.63998	0.135381
6.86488	0.145225
6.22361	0.154958
5.68685	0.164628
5.22772	0.174382
4.83174	0.184264
4.48414	0.194487
4.17541	0.205188
3.89992	0.239516
Full Report Set
ASAP 2420 V2.06 (V2.06 J) Unit 1 Port 4 Serial #: 180 Page 1
Sample: Aug char 2
Operator: A Quinn
Submitter: Andrew Rollinson
File: C:\2420\DATA\ADS_DES\002-524.SMP
Started: 22/09/2015 11:04:57PM Analysis Adsorptive: N2
Completed: 23/09/2015 7:22:28PM Analysis Bath Temp.: 77.300 K
Report Time: 05/10/2015 10:27:05PM Thermal Correction: No
Sample Mass: 0.2339 g Warm Free Space: 16.7362 cm³ Measured
Cold Free Space: 49.1818 cm³ Equilibration Interval: 10 s
Ambient Temperature: 22.00 °C Low Pressure Dose: None
Automatic Degas: Yes
BJH Desorption dV/dD Pore Volume
Halsey : Faas Correction
Aug char 2
Pore Diameter (nm)	Pore Volume (cm³/g·nm)
70.7268	7.39631e-05
39.0488	0.000837352
24.1398	0.00182919
17.5705	0.0031173
14.3635	0.00417261
12.0577	0.00532278
10.3921	0.00674053
9.11737	0.00832899
8.05645	0.0103432
7.20417	0.0127005
6.50722	0.0151776
5.9264	0.0180146
5.43402	0.0212448
5.01076	0.0249576
4.64199	0.0294095
4.3161	0.0346609
4.02587	0.124607
Full Report Set
ASAP 2420 V2.06 (V2.06 J) Unit 1 Port 4 Serial #: 180 Page 1
Sample: Aug char 2
Operator: A Quinn
Submitter: Andrew Rollinson
File: C:\2420\DATA\ADS_DES\002-524.SMP
Started: 22/09/2015 11:04:57PM Analysis Adsorptive: N2
Completed: 23/09/2015 7:22:28PM Analysis Bath Temp.: 77.300 K
Report Time: 05/10/2015 10:27:05PM Thermal Correction: No
Sample Mass: 0.2339 g Warm Free Space: 16.7362 cm³ Measured
Cold Free Space: 49.1818 cm³ Equilibration Interval: 10 s
Ambient Temperature: 22.00 °C Low Pressure Dose: None
Automatic Degas: Yes
BJH Desorption dV/dlog(D) Pore Volume
Halsey : Faas Correction
BJH Desorption dV/dlog(D) Pore Volume
Pore Diameter (nm)	dV/dlog(D) Pore Volume (cm³/g·Å)
70.7268	0.0287502
39.0488	0.0890176
24.1398	0.111286
17.5705	0.130604
14.3635	0.139776
12.0577	0.150053
10.3921	0.162614
9.11737	0.17632
8.05645	0.193217
7.20417	0.211887
6.50722	0.228523
5.9264	0.246856
5.43402	0.266802
5.01076	0.288895
4.64199	0.315279
4.3161	0.345411
4.02587	1.15803
BJH Desorption Cumulative Pore Volume (Larger)
Pore Diameter (nm)	Pore Volume (cm³/g)
62.5636	0.021716
32.9245	0.0465343
20.838	0.0686428
15.7863	0.0843905
13.3767	0.094445
11.1754	0.106162
9.80892	0.115373
8.60485	0.125401
7.63998	0.135381
6.86488	0.145225
6.22361	0.154958
5.68685	0.164628
5.22772	0.174382
4.83174	0.184264
4.48414	0.194487
4.17541	0.205188
3.89992	0.239516
Full Report Set
ASAP 2420 V2.06 (V2.06 J) Unit 1 Port 4 Serial #: 180 Page 1
Sample: Aug char 2
Operator: A Quinn
Submitter: Andrew Rollinson
File: C:\2420\DATA\ADS_DES\002-524.SMP
Started: 22/09/2015 11:04:57PM Analysis Adsorptive: N2
Completed: 23/09/2015 7:22:28PM Analysis Bath Temp.: 77.300 K
Report Time: 05/10/2015 10:27:05PM Thermal Correction: No
Sample Mass: 0.2339 g Warm Free Space: 16.7362 cm³ Measured
Cold Free Space: 49.1818 cm³ Equilibration Interval: 10 s
Ambient Temperature: 22.00 °C Low Pressure Dose: None
Automatic Degas: Yes
BJH Desorption Cumulative Pore Area (Larger)
Halsey : Faas Correction
Aug char 2
Pore Diameter (nm)	Pore Area (m²/g)
62.5636	1.22816
32.9245	3.77045
20.838	7.43385
15.7863	11.0189
13.3767	13.8189
11.1754	17.7059
9.80892	21.2511
8.60485	25.6509
7.63998	30.6059
6.86488	36.0717
6.22361	42.0545
5.68685	48.581
5.22772	55.761
4.83174	63.6501
4.48414	72.4591
4.17541	82.3765
3.89992	116.484
Full Report Set
ASAP 2420 V2.06 (V2.06 J) Unit 1 Port 4 Serial #: 180 Page 1
Sample: Aug char 2
Operator: A Quinn
Submitter: Andrew Rollinson
File: C:\2420\DATA\ADS_DES\002-524.SMP
Started: 22/09/2015 11:04:57PM Analysis Adsorptive: N2
Completed: 23/09/2015 7:22:28PM Analysis Bath Temp.: 77.300 K
Report Time: 05/10/2015 10:27:05PM Thermal Correction: No
Sample Mass: 0.2339 g Warm Free Space: 16.7362 cm³ Measured
Cold Free Space: 49.1818 cm³ Equilibration Interval: 10 s
Ambient Temperature: 22.00 °C Low Pressure Dose: None
Automatic Degas: Yes
BJH Desorption dA/dD Pore Area
Halsey : Faas Correction
Aug char 2
Pore Diameter (nm)	Pore Area (m²/g·nm)
70.7268	0.00418303
39.0488	0.0857749
24.1398	0.303099
17.5705	0.709666
14.3635	1.162
12.0577	1.76576
10.3921	2.59449
9.11737	3.65412
8.05645	5.13536
7.20417	7.05173
6.50722	9.3297
5.9264	12.1589
5.43402	15.6384
5.01076	19.9232
4.64199	25.3421
4.3161	32.1225
4.02587	123.806
Full Report Set
ASAP 2420 V2.06 (V2.06 J) Unit 1 Port 4 Serial #: 180 Page 1
Sample: Aug char 2
Operator: A Quinn
Submitter: Andrew Rollinson
File: C:\2420\DATA\ADS_DES\002-524.SMP
Started: 22/09/2015 11:04:57PM Analysis Adsorptive: N2
Completed: 23/09/2015 7:22:28PM Analysis Bath Temp.: 77.300 K
Report Time: 05/10/2015 10:27:05PM Thermal Correction: No
Sample Mass: 0.2339 g Warm Free Space: 16.7362 cm³ Measured
Cold Free Space: 49.1818 cm³ Equilibration Interval: 10 s
Ambient Temperature: 22.00 °C Low Pressure Dose: None
Automatic Degas: Yes
BJH Desorption dA/dlog(D) Pore Area
Halsey : Faas Correction
BJH Desorption dA/dlog(D) Pore Area
Pore Diameter (nm)	dA/dlog(D) Pore Area (m²/g·Å)
70.7268	1.62598
39.0488	9.11861
24.1398	18.4403
17.5705	29.7326
14.3635	38.9254
12.0577	49.778
10.3921	62.5918
9.11737	77.3555
8.05645	95.9314
7.20417	117.647
6.50722	140.474
5.9264	166.615
5.43402	196.394
5.01076	230.62
4.64199	271.676
4.3161	320.115
4.02587	1150.59
BJH Desorption Cumulative Pore Area (Larger)
Pore Diameter (nm)	Pore Area (m²/g)
62.5636	1.22816
32.9245	3.77045
20.838	7.43385
15.7863	11.0189
13.3767	13.8189
11.1754	17.7059
9.80892	21.2511
8.60485	25.6509
7.63998	30.6059
6.86488	36.0717
6.22361	42.0545
5.68685	48.581
5.22772	55.761
4.83174	63.6501
4.48414	72.4591
4.17541	82.3765
3.89992	116.484
Full Report Set
ASAP 2420 V2.06 (V2.06 J) Unit 1 Port 4 Serial #: 180 Page 1
Sample: Aug char 2
Operator: A Quinn
Submitter: Andrew Rollinson
File: C:\2420\DATA\ADS_DES\002-524.SMP
Started: 22/09/2015 11:04:57PM Analysis Adsorptive: N2
Completed: 23/09/2015 7:22:28PM Analysis Bath Temp.: 77.300 K
Report Time: 05/10/2015 10:27:05PM Thermal Correction: No
Sample Mass: 0.2339 g Warm Free Space: 16.7362 cm³ Measured
Cold Free Space: 49.1818 cm³ Equilibration Interval: 10 s
Ambient Temperature: 22.00 °C Low Pressure Dose: None
Automatic Degas: Yes
Porosity Distribution by Original Density Functional Theory
Model: N2 @ 77K on Carbon, Slit Pores
Method: Non-negative Regularization; Entered Smoothing (0.01000)
Standard Deviation of Fit: 0.67852, cm³/g STP
Volume in Pores < 1.483 nm : 0.15195 cm³/g
Total Volume in Pores <= 233.913 nm : 0.47438 cm³/g
Area in Pores > 233.913 nm : 13.303 m²/g
Total Area in Pores >= 1.483 nm : 175.512 m²/g
Pore Size Table
Cumulative Incremental Cumulative
Pore Width Volume Volume Area Incremental
(nm) (cm³/g) (cm³/g) (m²/g) Area (m²/g)
-----
1.483 0.01145 0.01145 15.445 15.445
1.591 0.02145 0.01000 28.015 12.571
1.716 0.03037 0.00892 38.411 10.395
1.859 0.03905 0.00868 47.755 9.345
2.002 0.04825 0.00919 56.943 9.188
2.162 0.05872 0.01047 66.627 9.683
2.341 0.07056 0.01184 76.741 10.115
2.520 0.08354 0.01298 87.046 10.304
2.734 0.09706 0.01353 96.939 9.893
2.949 0.10923 0.01216 105.189 8.251
3.181 0.12010 0.01087 112.025 6.836
3.431 0.13043 0.01033 118.045 6.020
3.699 0.13931 0.00888 122.845 4.800
4.003 0.14741 0.00811 126.896 4.051
4.325 0.15555 0.00814 130.659 3.764
4.664 0.16376 0.00820 134.177 3.517
5.040 0.17179 0.00804 137.366 3.189
5.433 0.17949 0.00770 140.200 2.834
5.880 0.18688 0.00739 142.714 2.515
6.344 0.19400 0.00712 144.959 2.244
6.845 0.20079 0.00679 146.943 1.984
7.399 0.20638 0.00559 148.453 1.510
7.988 0.21189 0.00551 149.833 1.381
8.632 0.21847 0.00658 151.358 1.525
9.311 0.22488 0.00641 152.735 1.377
10.061 0.22987 0.00499 153.727 0.991
10.866 0.23453 0.00466 154.584 0.857
11.723 0.23913 0.00460 155.368 0.784
12.653 0.24358 0.00445 156.072 0.704
13.671 0.24807 0.00449 156.729 0.657
14.761 0.25251 0.00444 157.331 0.602
15.941 0.25698 0.00446 157.891 0.560
17.210 0.26126 0.00428 158.389 0.498
18.586 0.26517 0.00391 158.809 0.421
20.069 0.26906 0.00390 159.198 0.388
21.660 0.27315 0.00409 159.575 0.377
23.393 0.27739 0.00424 159.937 0.362
25.252 0.28169 0.00430 160.278 0.340
27.271 0.28589 0.00420 160.586 0.308
29.451 0.28895 0.00306 160.794 0.208
31.792 0.29184 0.00290 160.976 0.182
34.330 0.29548 0.00364 161.188 0.212
37.064 0.29890 0.00341 161.372 0.184
40.031 0.30210 0.00320 161.532 0.160
43.230 0.30439 0.00229 161.638 0.106
46.679 0.30652 0.00214 161.729 0.092
50.396 0.30916 0.00264 161.834 0.105
54.417 0.31149 0.00233 161.920 0.086
58.760 0.31307 0.00158 161.973 0.054
63.442 0.31449 0.00142 162.018 0.045
68.499 0.31624 0.00175 162.069 0.051
73.968 0.31745 0.00121 162.102 0.033
79.865 0.31853 0.00109 162.129 0.027
86.245 0.31977 0.00124 162.158 0.029
93.126 0.32073 0.00095 162.178 0.020
100.560 0.32132 0.00059 162.190 0.012
108.566 0.32179 0.00047 162.199 0.009
117.233 0.32233 0.00054 162.208 0.009
126.580 0.32243 0.00010 162.210 0.002
136.677 0.32243 0.00000 162.210 0.000
147.596 0.32243 0.00000 162.210 0.000
159.355 0.32243 0.00000 162.210 0.000
172.079 0.32243 0.00000 162.210 0.000
185.804 0.32243 0.00000 162.210 0.000
200.619 0.32243 0.00000 162.210 0.000
216.632 0.32243 0.00000 162.210 0.000
233.913 0.32243 0.00000 162.210 0.000
Full Report Set
ASAP 2420 V2.06 (V2.06 J) Unit 1 Port 4 Serial #: 180 Page 1
Sample: Aug char 2
Operator: A Quinn
Submitter: Andrew Rollinson
File: C:\2420\DATA\ADS_DES\002-524.SMP
Started: 22/09/2015 11:04:57PM Analysis Adsorptive: N2
Completed: 23/09/2015 7:22:28PM Analysis Bath Temp.: 77.300 K
Report Time: 05/10/2015 10:27:05PM Thermal Correction: No
Sample Mass: 0.2339 g Warm Free Space: 16.7362 cm³ Measured
Cold Free Space: 49.1818 cm³ Equilibration Interval: 10 s
Ambient Temperature: 22.00 °C Low Pressure Dose: None
Automatic Degas: Yes
Porosity Distribution by Original Density Functional Theory
Model: N2 @ 77K on Carbon, Slit Pores
Method: Non-negative Regularization; Entered Smoothing (0.01000)
Standard Deviation of Fit: 0.67852, cm³/g STP
Isotherm Table
Fitted
Experimental Quantity Absolute
Quantity Adsorbed Residual
Relative Adsorbed (cm³/g (cm³/g Relative
Pressure (cm³/g STP) STP) STP) Residual
-----
0.011783670 142.1926 142.4362 -0.2436 -0.001713
0.014515520 145.3660 144.6530 0.7130 0.004905
0.017706521 148.4608 149.7167 -1.2559 -0.008460
0.021398440 151.6741 151.8127 -0.1385 -0.000913
0.025631230 154.8213 153.8715 0.9498 0.006135
0.030442240 158.0560 158.4771 -0.4211 -0.002665
0.035865448 161.3369 160.5650 0.7719 0.004785
0.041930798 164.6344 165.3233 -0.6889 -0.004184
0.048663601 167.9903 167.5018 0.4886 0.002908
0.056084011 171.3901 172.2746 -0.8844 -0.005160
0.064206667 174.7589 174.6351 0.1238 0.000709
0.073040441 178.0352 177.0931 0.9421 0.005291
0.082588248 181.2909 182.2745 -0.9836 -0.005426
0.092847057 184.6009 184.7205 -0.1196 -0.000648
0.103808001 187.9000 187.0767 0.8233 0.004381
0.115456402 191.1584 192.3557 -1.1973 -0.006264
0.127772301 194.4226 194.3771 0.0455 0.000234
0.140730694 197.6328 196.2599 1.3728 0.006946
0.154301897 200.8281 201.5809 -0.7529 -0.003749
0.168452203 203.9523 203.2017 0.7507 0.003681
0.183144197 207.0376 208.7896 -1.7520 -0.008462
0.198337302 210.0624 210.2191 -0.1566 -0.000746
0.213988706 213.0284 211.5893 1.4391 0.006755
0.230053306 215.9347 217.3230 -1.3882 -0.006429
0.246484801 218.7923 218.5822 0.2101 0.000960
0.263235897 221.6037 219.8164 1.7873 0.008065
0.280259013 224.3431 225.0902 -0.7471 -0.003330
0.297506303 227.0124 226.2662 0.7463 0.003287
0.314930797 229.6311 231.1971 -1.5660 -0.006820
0.332486212 232.2031 232.3415 -0.1384 -0.000596
0.350127310 234.7120 233.4966 1.2154 0.005178
0.367810607 237.1695 238.2877 -1.1183 -0.004715
0.385494202 239.5734 239.4164 0.1570 0.000655
0.403138310 241.9070 240.5446 1.3623 0.005632
0.420704991 244.1677 244.8026 -0.6349 -0.002600
0.438158900 246.3906 245.8499 0.5407 0.002194
0.455466807 248.5827 249.8130 -1.2303 -0.004949
0.472598106 250.7222 250.7530 -0.0309 -0.000123
0.489524394 252.8309 251.6547 1.1761 0.004652
0.506219923 254.9095 255.5356 -0.6261 -0.002456
0.522661209 256.9625 256.3402 0.6224 0.002422
0.538827300 258.9886 260.2460 -1.2575 -0.004855
0.554699600 260.9852 260.9760 0.0092 0.000035
0.570261598 262.9507 261.6896 1.2611 0.004796
0.585499227 264.8899 265.5215 -0.6316 -0.002384
0.600400090 266.8097 266.1912 0.6185 0.002318
0.614954293 268.7077 269.9366 -1.2289 -0.004573
0.629153311 270.5864 270.5794 0.0070 0.000026
0.642990828 272.4441 271.2251 1.2190 0.004474
0.656461716 274.2858 274.8844 -0.5986 -0.002182
0.669562697 276.1048 275.5133 0.5915 0.002142
0.682291925 277.9068 279.1062 -1.1995 -0.004316
0.694648683 279.6916 279.7084 -0.0169 -0.000060
0.706633508 281.4579 280.3020 1.1559 0.004107
0.718248010 283.1938 283.7467 -0.5529 -0.001952
0.729494929 284.9109 284.2897 0.6212 0.002180
0.740377605 286.6112 287.2262 -0.6150 -0.002146
0.750900388 288.3127 287.7210 0.5917 0.002052
0.761068285 289.9967 290.6334 -0.6368 -0.002196
0.770887017 291.6607 291.0890 0.5717 0.001960
0.780362606 293.3067 294.5010 -1.1942 -0.004072
0.789501607 294.9313 294.9269 0.0043 0.000015
0.798311174 296.5482 295.3500 1.1982 0.004041
0.806798697 298.1426 298.7033 -0.5607 -0.001880
0.814971626 299.7073 299.1136 0.5937 0.001981
0.822837889 301.2652 301.8509 -0.5858 -0.001944
0.830405474 302.8045 302.2582 0.5463 0.001804
0.837682605 304.3168 304.8764 -0.5596 -0.001839
0.844677329 305.8308 305.2787 0.5521 0.001805
0.851397991 307.3394 307.8916 -0.5522 -0.001797
0.857852995 308.8272 308.2770 0.5502 0.001782
0.864050388 310.2817 310.8305 -0.5488 -0.001769
0.869998574 311.7273 311.1897 0.5376 0.001725
0.875705481 313.1992 313.7666 -0.5674 -0.001812
0.881179392 314.6638 314.1002 0.5637 0.001791
0.886428118 316.0959 316.6638 -0.5680 -0.001797
0.891459525 317.5392 316.9794 0.5598 0.001763
0.896281302 318.9973 319.5709 -0.5737 -0.001798
0.900900900 320.4463 319.8784 0.5679 0.001772
0.905325770 321.8673 322.4032 -0.5360 -0.001665
0.909563184 323.2454 322.7120 0.5334 0.001650
0.913620114 324.5695 325.0721 -0.5027 -0.001549
0.917503417 325.8831 325.3866 0.4965 0.001524
0.921219707 327.2319 327.7664 -0.5345 -0.001633
0.924775481 328.6107 328.0807 0.5299 0.001613
0.928177178 330.0143 330.5773 -0.5630 -0.001706
0.931430817 331.4376 330.8782 0.5595 0.001688
0.934542298 332.8756 333.4600 -0.5844 -0.001756
0.937517405 334.3233 333.7418 0.5815 0.001739
0.940361619 335.7722 336.3609 -0.5887 -0.001753
0.943080306 337.2111 336.6289 0.5822 0.001727
0.945678592 338.6360 339.2074 -0.5713 -0.001687
0.948161721 340.0439 339.4716 0.5723 0.001683
0.950534225 341.4316 341.4362 -0.0046 -0.000014
0.952800930 342.7968 343.3308 -0.5341 -0.001558
0.954966187 344.1372 343.6083 0.5289 0.001537
0.957034409 345.4509 345.9498 -0.4989 -0.001444
0.959009588 346.7364 346.2375 0.4989 0.001439
0.960896015 347.9925 348.4656 -0.4731 -0.001359
0.962697208 349.2180 348.7489 0.4691 0.001343
0.964416981 350.4121 350.8595 -0.4474 -0.001277
0.966058910 351.5741 351.1276 0.4466 0.001270
0.967626274 352.7037 352.7066 -0.0029 -0.000008
0.969122529 353.8006 354.2052 -0.4046 -0.001144
0.970550597 354.8646 354.4627 0.4019 0.001132
0.971913695 355.8958 356.2620 -0.3663 -0.001029
0.973214507 356.8941 356.5293 0.3648 0.001022
0.974455774 357.8600 358.1835 -0.3235 -0.000904
0.975640416 358.7937 358.4716 0.3221 0.000898
0.976770699 359.6956 359.6976 -0.0020 -0.000006
0.977849126 360.5662 360.8394 -0.2732 -0.000758
0.978878021 361.4060 361.1348 0.2712 0.000750
0.979859591 362.2156 362.4653 -0.2497 -0.000689
0.980795979 362.9956 362.7468 0.2488 0.000685
0.981689274 363.7468 363.7484 -0.0016 -0.000005
0.982541502 364.4698 364.6773 -0.2075 -0.000569
0.983354270 365.1652 364.9591 0.2061 0.000564
0.984129488 365.8319 365.9976 -0.1657 -0.000453
0.984869003 366.4680 366.3034 0.1647 0.000449
0.985574186 367.0746 367.2000 -0.1254 -0.000342
0.986246824 367.6531 367.5288 0.1243 0.000338
0.986888289 368.2049 368.2060 -0.0011 -0.000003
0.987500012 368.7310 368.8252 -0.0942 -0.000255
0.988083303 369.2328 369.1396 0.0931 0.000252
0.988639593 369.7112 369.7839 -0.0727 -0.000197
0.989170074 370.1675 370.0956 0.0719 0.000194
0.989675879 370.6026 370.4808 0.1218 0.000329
0.990158200 371.0174 370.8194 0.1980 0.000534
0.990618110 371.4130 371.1767 0.2363 0.000636
0.991056621 371.7902 371.5465 0.2438 0.000656
0.991474688 372.1498 371.9198 0.2300 0.000618
0.991873324 372.4927 372.2414 0.2513 0.000675
0.992253423 372.8196 372.6006 0.2191 0.000588
0.992615700 373.1312 372.9607 0.1705 0.000457
0.992961228 373.4284 373.3678 0.0606 0.000162
0.993290603 373.7118 373.7492 -0.0375 -0.000100
0.993604600 373.9818 374.1542 -0.1724 -0.000461
0.993903875 374.2393 374.5728 -0.3336 -0.000891
0.994189322 374.4848 374.9935 -0.5087 -0.001358
0.994461298 374.7187 375.4088 -0.6901 -0.001842
Full Report Set
ASAP 2420 V2.06 (V2.06 J) Unit 1 Port 4 Serial #: 180 Page 1
Sample: Aug char 2
Operator: A Quinn
Submitter: Andrew Rollinson
File: C:\2420\DATA\ADS_DES\002-524.SMP
Started: 22/09/2015 11:04:57PM Analysis Adsorptive: N2
Completed: 23/09/2015 7:22:28PM Analysis Bath Temp.: 77.300 K
Report Time: 05/10/2015 10:27:05PM Thermal Correction: No
Sample Mass: 0.2339 g Warm Free Space: 16.7362 cm³ Measured
Cold Free Space: 49.1818 cm³ Equilibration Interval: 10 s
Ambient Temperature: 22.00 °C Low Pressure Dose: None
Automatic Degas: Yes
Cumulative Surface Area vs. Pore Width
Cumulative Surface Area
Pore Width (Nanometers)	Cumulative Surface Area (m²/g)
1.48329	15.4447
1.59052	28.0152
1.71561	38.4106
1.85858	47.7555
2.00155	56.9434
2.16239	66.6265
2.3411	76.7415
2.5198	87.0456
2.73426	96.9387
2.94871	105.189
3.18103	112.025
3.43122	118.045
3.69929	122.845
4.00309	126.896
4.32477	130.659
4.66432	134.177
5.03961	137.366
5.43277	140.2
5.87954	142.714
6.34419	144.959
6.84458	146.943
7.39858	148.453
7.98832	149.833
8.63167	151.358
9.31077	152.735
10.0613	153.727
10.8655	154.584
11.7233	155.368
12.6526	156.072
13.6713	156.729
14.7614	157.331
15.9409	157.891
17.2097	158.389
18.5858	158.809
20.0691	159.198
21.6596	159.575
23.3931	159.937
25.2517	160.278
27.2711	160.586
29.4513	160.794
31.7924	160.976
34.3301	161.188
37.0644	161.372
40.0309	161.532
43.2298	161.638
46.6789	161.729
50.3961	161.834
54.4171	161.92
58.7597	161.973
63.4419	162.018
68.4994	162.069
73.9679	162.102
79.8653	162.129
86.2452	162.158
93.1255	162.178
100.56	162.19
108.566	162.199
117.233	162.208
126.58	162.21
136.677	162.21
147.596	162.21
159.355	162.21
172.079	162.21
185.804	162.21
200.619	162.21
216.632	162.21
233.913	162.21
Full Report Set
ASAP 2420 V2.06 (V2.06 J) Unit 1 Port 4 Serial #: 180 Page 1
Sample: Aug char 2
Operator: A Quinn
Submitter: Andrew Rollinson
File: C:\2420\DATA\ADS_DES\002-524.SMP
Started: 22/09/2015 11:04:57PM Analysis Adsorptive: N2
Completed: 23/09/2015 7:22:28PM Analysis Bath Temp.: 77.300 K
Report Time: 05/10/2015 10:27:05PM Thermal Correction: No
Sample Mass: 0.2339 g Warm Free Space: 16.7362 cm³ Measured
Cold Free Space: 49.1818 cm³ Equilibration Interval: 10 s
Ambient Temperature: 22.00 °C Low Pressure Dose: None
Automatic Degas: Yes
Incremental Surface Area vs. Pore Width
Incremental Surface Area
Pore Width (Nanometers)	Incremental Surface Area (m²/g)
1.48329	15.4447
1.59052	12.5706
1.71561	10.3954
1.85858	9.34486
2.00155	9.18787
2.16239	9.68316
2.3411	10.115
2.5198	10.3042
2.73426	9.89306
2.94871	8.25076
3.18103	6.83591
3.43122	6.01974
3.69929	4.79972
4.00309	4.0508
4.32477	3.76384
4.66432	3.51708
5.03961	3.18908
5.43277	2.83434
5.87954	2.51451
6.34419	2.24419
6.84458	1.98394
7.39858	1.50993
7.98832	1.38057
8.63167	1.5251
9.31077	1.37703
10.0613	0.99136
10.8655	0.857338
11.7233	0.784153
12.6526	0.703909
13.6713	0.656754
14.7614	0.602094
15.9409	0.560027
17.2097	0.497858
18.5858	0.420726
20.0691	0.388234
21.6596	0.377421
23.3931	0.362331
25.2517	0.340426
27.2711	0.308141
29.4513	0.207541
31.7924	0.182174
34.3301	0.212188
37.0644	0.184069
40.0309	0.160074
43.2298	0.105747
46.6789	0.0916014
50.3961	0.104634
54.4171	0.0855765
58.7597	0.0536782
63.4419	0.0448362
68.4994	0.0511072
73.9679	0.0327503
79.8653	0.0271821
86.2452	0.0287056
93.1255	0.0204772
100.56	0.0118019
108.566	0.00858217
117.233	0.00929484
126.58	0.00152578
136.677	0
147.596	0
159.355	0
172.079	0
185.804	0
200.619	0
216.632	0
233.913	0
Full Report Set
ASAP 2420 V2.06 (V2.06 J) Unit 1 Port 4 Serial #: 180 Page 1
Sample: Aug char 2
Operator: A Quinn
Submitter: Andrew Rollinson
File: C:\2420\DATA\ADS_DES\002-524.SMP
Started: 22/09/2015 11:04:57PM Analysis Adsorptive: N2
Completed: 23/09/2015 7:22:28PM Analysis Bath Temp.: 77.300 K
Report Time: 05/10/2015 10:27:05PM Thermal Correction: No
Sample Mass: 0.2339 g Warm Free Space: 16.7362 cm³ Measured
Cold Free Space: 49.1818 cm³ Equilibration Interval: 10 s
Ambient Temperature: 22.00 °C Low Pressure Dose: None
Automatic Degas: Yes
Differential Surface Area vs. Pore Width
Differential Surface Area
Pore Width (Nanometers)	Differential Surface Area (m²/g)
1.48329	509.524
1.59052	397.846
1.71561	307.359
1.85858	279.173
2.00155	279.47
2.16239	284.576
2.3411	304.513
2.5198	305.67
2.73426	289.844
2.94871	251.055
3.18103	207.724
3.43122	183.668
3.69929	143.389
4.00309	119.413
4.32477	113.381
4.66432	105.882
5.03961	96.2988
5.43277	84.6744
5.87954	74.6647
6.34419	68.0029
6.84458	59.4243
7.39858	44.9993
7.98832	41.2439
8.63167	45.8469
9.31077	41.3762
10.0613	29.5638
10.8655	25.8252
11.7233	23.7156
12.6526	21.0885
13.6713	19.6202
14.7614	18.0529
15.9409	16.806
17.2097	14.9353
18.5858	12.6054
20.0691	11.6816
21.6596	11.3408
23.3931	10.8743
25.2517	10.2207
27.2711	9.2237
29.4513	6.23046
31.7924	5.47316
34.3301	6.36889
37.0644	5.5176
40.0309	4.79068
43.2298	3.16962
46.6789	2.75025
50.3961	3.14151
54.4171	2.56668
58.7597	1.61097
63.4419	1.34629
68.4994	1.53321
73.9679	0.982436
79.8653	0.815155
86.2452	0.8606
93.1255	0.614106
100.56	0.354276
108.566	0.257619
117.233	0.278827
126.58	0.0457891
136.677	0
147.596	0
159.355	0
172.079	0
185.804	0
200.619	0
216.632	0
233.913	0
Full Report Set
ASAP 2420 V2.06 (V2.06 J) Unit 1 Port 4 Serial #: 180 Page 1
Sample: Aug char 2
Operator: A Quinn
Submitter: Andrew Rollinson
File: C:\2420\DATA\ADS_DES\002-524.SMP
Started: 22/09/2015 11:04:57PM Analysis Adsorptive: N2
Completed: 23/09/2015 7:22:28PM Analysis Bath Temp.: 77.300 K
Report Time: 05/10/2015 10:27:05PM Thermal Correction: No
Sample Mass: 0.2339 g Warm Free Space: 16.7362 cm³ Measured
Cold Free Space: 49.1818 cm³ Equilibration Interval: 10 s
Ambient Temperature: 22.00 °C Low Pressure Dose: None
Automatic Degas: Yes
Cumulative Pore Volume vs. Pore Width
Cumulative Pore Volume
Pore Width (Nanometers)	Cumulative Pore Volume (cm³/g)
1.48329	0.0114544
1.59052	0.0214513
1.71561	0.0303685
1.85858	0.0390526
2.00155	0.0482476
2.16239	0.0587169
2.3411	0.070557
2.5198	0.0835392
2.73426	0.0970643
2.94871	0.109229
3.18103	0.120101
3.43122	0.130429
3.69929	0.139307
4.00309	0.147415
4.32477	0.155553
4.66432	0.163756
5.03961	0.171792
5.43277	0.179491
5.87954	0.186883
6.34419	0.194002
6.84458	0.200791
7.39858	0.206377
7.98832	0.211891
8.63167	0.218473
9.31077	0.224884
10.0613	0.229871
10.8655	0.234529
11.7233	0.239125
12.6526	0.243578
13.6713	0.248068
14.7614	0.252512
15.9409	0.256975
17.2097	0.261259
18.5858	0.265169
20.0691	0.269065
21.6596	0.273152
23.3931	0.27739
25.2517	0.281688
27.2711	0.28589
29.4513	0.288946
31.7924	0.291842
34.3301	0.295484
37.0644	0.298896
40.0309	0.3021
43.2298	0.304385
46.6789	0.306523
50.3961	0.30916
54.4171	0.311488
58.7597	0.313065
63.4419	0.314488
68.4994	0.316238
73.9679	0.317449
79.8653	0.318535
86.2452	0.319772
93.1255	0.320726
100.56	0.321319
108.566	0.321785
117.233	0.32233
126.58	0.322427
136.677	0.322427
147.596	0.322427
159.355	0.322427
172.079	0.322427
185.804	0.322427
200.619	0.322427
216.632	0.322427
233.913	0.322427
Full Report Set
ASAP 2420 V2.06 (V2.06 J) Unit 1 Port 4 Serial #: 180 Page 1
Sample: Aug char 2
Operator: A Quinn
Submitter: Andrew Rollinson
File: C:\2420\DATA\ADS_DES\002-524.SMP
Started: 22/09/2015 11:04:57PM Analysis Adsorptive: N2
Completed: 23/09/2015 7:22:28PM Analysis Bath Temp.: 77.300 K
Report Time: 05/10/2015 10:27:05PM Thermal Correction: No
Sample Mass: 0.2339 g Warm Free Space: 16.7362 cm³ Measured
Cold Free Space: 49.1818 cm³ Equilibration Interval: 10 s
Ambient Temperature: 22.00 °C Low Pressure Dose: None
Automatic Degas: Yes
Incremental Pore Volume vs. Pore Width
Incremental Pore Volume
Pore Width (Nanometers)	Incremental Pore Volume (cm³/g)
1.48329	0.0114544
1.59052	0.00999685
1.71561	0.00891723
1.85858	0.00868408
2.00155	0.00919497
2.16239	0.0104694
2.3411	0.01184
2.5198	0.0129822
2.73426	0.0135251
2.94871	0.0121645
3.18103	0.0108726
3.43122	0.0103275
3.69929	0.00887777
4.00309	0.00810788
4.32477	0.00813887
4.66432	0.00820239
5.03961	0.00803587
5.43277	0.00769916
5.87954	0.00739209
6.34419	0.00711879
6.84458	0.00678961
7.39858	0.00558565
7.98832	0.00551423
8.63167	0.00658208
9.31077	0.00641059
10.0613	0.00498721
10.8655	0.00465772
11.7233	0.00459645
12.6526	0.00445315
13.6713	0.00448933
14.7614	0.00444388
15.9409	0.00446366
17.2097	0.004284
18.5858	0.00390977
20.0691	0.00389575
21.6596	0.0040874
23.3931	0.00423802
25.2517	0.00429816
27.2711	0.00420167
29.4513	0.00305618
31.7924	0.00289588
34.3301	0.00364222
37.0644	0.0034112
40.0309	0.00320395
43.2298	0.00228571
46.6789	0.00213793
50.3961	0.00263658
54.4171	0.00232841
58.7597	0.00157706
63.4419	0.00142225
68.4994	0.00175041
73.9679	0.00121123
79.8653	0.00108545
86.2452	0.00123786
93.1255	0.000953477
100.56	0.000593397
108.566	0.000465866
117.233	0.000544833
126.58	9.65668e-05
136.677	0
147.596	0
159.355	0
172.079	0
185.804	0
200.619	0
216.632	0
233.913	0
Full Report Set
ASAP 2420 V2.06 (V2.06 J) Unit 1 Port 4 Serial #: 180 Page 1
Sample: Aug char 2
Operator: A Quinn
Submitter: Andrew Rollinson
File: C:\2420\DATA\ADS_DES\002-524.SMP
Started: 22/09/2015 11:04:57PM Analysis Adsorptive: N2
Completed: 23/09/2015 7:22:28PM Analysis Bath Temp.: 77.300 K
Report Time: 05/10/2015 10:27:05PM Thermal Correction: No
Sample Mass: 0.2339 g Warm Free Space: 16.7362 cm³ Measured
Cold Free Space: 49.1818 cm³ Equilibration Interval: 10 s
Ambient Temperature: 22.00 °C Low Pressure Dose: None
Automatic Degas: Yes
Differential Pore Volume vs. Pore Width
Differential Pore Volume
Pore Width (Nanometers)	Differential Pore Volume (cm³/g)
1.48329	0.377886
1.59052	0.31639
1.71561	0.263654
1.85858	0.259432
2.00155	0.279686
2.16239	0.307681
2.3411	0.356447
2.5198	0.385114
2.73426	0.396253
2.94871	0.370145
3.18103	0.330388
3.43122	0.315103
3.69929	0.265219
4.00309	0.239012
4.32477	0.245174
4.66432	0.246935
5.03961	0.242654
5.43277	0.230008
5.87954	0.219497
6.34419	0.215712
6.84458	0.203367
7.39858	0.166466
7.98832	0.164735
8.63167	0.197868
9.31077	0.192622
10.0613	0.148726
10.8655	0.140302
11.7233	0.139013
12.6526	0.133413
13.6713	0.134117
14.7614	0.133243
15.9409	0.133951
17.2097	0.128516
18.5858	0.11714
20.0691	0.11722
21.6596	0.122819
23.3931	0.127192
25.2517	0.129045
27.2711	0.12577
29.4513	0.0917477
31.7924	0.0870025
34.3301	0.109322
37.0644	0.102253
40.0309	0.0958877
43.2298	0.0685111
46.6789	0.0641893
50.3961	0.0791599
54.4171	0.0698355
58.7597	0.0473299
63.4419	0.0427056
68.4994	0.0525118
73.9679	0.0363344
79.8653	0.0325513
86.2452	0.0371113
93.1255	0.0285945
100.56	0.017813
108.566	0.0139843
117.233	0.0163439
126.58	0.00289799
136.677	0
147.596	0
159.355	0
172.079	0
185.804	0
200.619	0
216.632	0
233.913	0
Full Report Set
ASAP 2420 V2.06 (V2.06 J) Unit 1 Port 4 Serial #: 180 Page 1
Sample: Aug char 2
Operator: A Quinn
Submitter: Andrew Rollinson
File: C:\2420\DATA\ADS_DES\002-524.SMP
Started: 22/09/2015 11:04:57PM Analysis Adsorptive: N2
Completed: 23/09/2015 7:22:28PM Analysis Bath Temp.: 77.300 K
Report Time: 05/10/2015 10:27:05PM Thermal Correction: No
Sample Mass: 0.2339 g Warm Free Space: 16.7362 cm³ Measured
Cold Free Space: 49.1818 cm³ Equilibration Interval: 10 s
Ambient Temperature: 22.00 °C Low Pressure Dose: None
Automatic Degas: Yes
Standard Deviation of Fit: 0.67852, cm³/g STP
Goodness of Fit
Input Data
Relative Pressure (P/Po)	Quantity Adsorbed (cm³/g STP)
0.00977179	139.285
0.012972	143.674
0.0154949	146.351
0.0188121	149.466
0.0218817	152.054
0.0250485	154.402
0.0280376	156.506
0.0314036	158.657
0.0344038	160.49
0.037698	162.363
0.0407476	164.014
0.0439221	165.657
0.0470353	167.208
0.0501748	168.711
0.0523592	169.743
0.0563489	171.506
0.0596139	172.905
0.0812968	180.861
0.105748	188.454
0.131698	195.413
0.158006	201.661
0.184979	207.409
0.211937	212.65
0.238279	217.378
0.26337	221.626
0.288028	225.557
0.312444	229.262
0.336919	232.84
0.359118	235.967
0.383761	239.341
0.409059	242.674
0.434143	245.88
0.459205	249.051
0.484534	252.209
0.509717	255.345
0.534764	258.479
0.559954	261.647
0.585055	264.833
0.610106	268.073
0.635216	271.396
0.660246	274.808
0.685319	278.34
0.710391	282.016
0.735405	285.828
0.760161	289.845
0.78521	294.163
0.810027	298.755
0.834889	303.731
0.865023	310.512
0.885314	315.789
0.913606	324.565
0.937996	334.563
0.983471	365.266
0.994558	374.802
Model Fit
Relative Pressure (P/Po)	Quantity Adsorbed (cm³/g STP)
0.0117837	142.436
0.0145155	144.653
0.0177065	149.717
0.0213984	151.813
0.0256312	153.871
0.0304422	158.477
0.0358654	160.565
0.0419308	165.323
0.0486636	167.502
0.056084	172.275
0.0642067	174.635
0.0730404	177.093
0.0825882	182.275
0.0928471	184.72
0.103808	187.077
0.115456	192.356
0.127772	194.377
0.140731	196.26
0.154302	201.581
0.168452	203.202
0.183144	208.79
0.198337	210.219
0.213989	211.589
0.230053	217.323
0.246485	218.582
0.263236	219.816
0.280259	225.09
0.297506	226.266
0.314931	231.197
0.332486	232.341
0.350127	233.497
0.367811	238.288
0.385494	239.416
0.403138	240.545
0.420705	244.803
0.438159	245.85
0.455467	249.813
0.472598	250.753
0.489524	251.655
0.50622	255.536
0.522661	256.34
0.538827	260.246
0.5547	260.976
0.570262	261.69
0.585499	265.521
0.6004	266.191
0.614954	269.937
0.629153	270.579
0.642991	271.225
0.656462	274.884
0.669563	275.513
0.682292	279.106
0.694649	279.708
0.706634	280.302
0.718248	283.747
0.729495	284.29
0.740378	287.226
0.7509	287.721
0.761068	290.633
0.770887	291.089
0.780363	294.501
0.789502	294.927
0.798311	295.35
0.806799	298.703
0.814972	299.114
0.822838	301.851
0.830405	302.258
0.837683	304.876
0.844677	305.279
0.851398	307.892
0.857853	308.277
0.86405	310.83
0.869999	311.19
0.875705	313.767
0.881179	314.1
0.886428	316.664
0.89146	316.979
0.896281	319.571
0.900901	319.878
0.905326	322.403
0.909563	322.712
0.91362	325.072
0.917503	325.387
0.92122	327.766
0.924775	328.081
0.928177	330.577
0.931431	330.878
0.934542	333.46
0.937517	333.742
0.940362	336.361
0.94308	336.629
0.945679	339.207
0.948162	339.472
0.950534	341.436
0.952801	343.331
0.954966	343.608
0.957034	345.95
0.95901	346.238
0.960896	348.466
0.962697	348.749
0.964417	350.859
0.966059	351.128
0.967626	352.707
0.969123	354.205
0.970551	354.463
0.971914	356.262
0.973215	356.529
0.974456	358.183
0.97564	358.472
0.976771	359.698
[truncated: 458 more rows]
